# Supplementary material for: Genome-wide DNA methylome variation in two genetically distinct chicken lines using MethylC-seq
Source: BMC Genomics. 2015 Oct 23;16:851. doi: 10.1186/s12864-015-2098-8 (PMC4619007; doi:10.1186/s12864-015-2098-8)
Supplement: Additional file 3: — Bisulfite sequencing validation results on CG sites. (XLS 72 kb) [file 12864_2015_2098_MOESM3_ESM.xls]

## Sheet: Sheet1
Bisulfite sequencing validation result of CG sites.
	Leghorn
			PCR validation				MethylC-seq
Type	Chromosome	Position	depth	mC	nonC	mC%	depth	mC	nonC	mC%	P-value	validation result
CG	Chr9	4210281	10	8	2	0.8	19	16	3	0.842105	1	Real
CG	Chr9	4210295	10	9	1	0.9	17	17	0	1	0.37037	Real
CG	Chr9	4210297	10	9	1	0.9	17	14	3	0.823529	1	Real
CG	Chr9	4210372	10	10	0	1	33	27	6	0.818182	0.308654	Real
CG	Chr9	4210374	10	10	0	1	32	29	3	0.90625	1	Real
CG	Chr9	4210433	10	6	4	0.6	42	37	5	0.880952	0.0569063	Real
CG	Chr9	4210468	10	10	0	1	28	25	3	0.892857	0.55192	Real
CG	Chr9	4210477	10	7	3	0.7	27	16	11	0.592593	0.709908	Real
CG	Chr9	4210480	10	8	2	0.8	25	23	2	0.92	0.560733	Real
CG	chr23	1236351	8	5	3	0.625	17	8	9	0.470588	0.672769	Real
CG	chr23	1236357	8	7	1	0.875	18	9	9	0.5	0.0988526	Real
CG	chr23	1236363	8	6	2	0.75	19	13	6	0.684211	1	Real
CG	chr23	1236371	8	5	3	0.625	20	12	8	0.6	1	Real
CG	chr23	1236376	8	7	1	0.875	20	12	8	0.6	0.214351	Real
CG	chr23	1236384	8	7	1	0.875	24	6	18	0.25	0.0032221	False positive
CG	chr23	1236393	8	3	5	0.375	24	7	17	0.291667	0.680786	Real
CG	chr23	1236412	8	7	1	0.875	24	14	10	0.583333	0.209268	Real
CG	chr23	1236419	8	7	1	0.875	23	11	12	0.478261	0.0953504	Real
CG	chr23	1236454	8	5	3	0.625	22	8	14	0.363636	0.241952	Real
CG	chr23	1236499	8	5	3	0.625	15	7	8	0.466667	0.666846	Real
CG	chr11	1170308	10	9	1	0.9	23	22	1	0.956522	0.520833	Real
CG	chr11	1170313	10	8	2	0.8	23	16	7	0.695652	0.685907	Real
CG	chr11	1170330	10	10	0	1	23	22	1	0.956522	1	Real
CG	chr11	1170334	10	9	1	0.9	25	23	2	0.92	1	Real
CG	chr11	1170344	10	10	0	1	26	24	2	0.923077	1	Real
CG	chr11	1170360	10	8	2	0.8	22	15	7	0.681818	0.680786	Real
CG	chr11	1170423	10	9	1	0.9	24	19	5	0.791667	0.644458	Real
CG	chr11	1170437	10	9	1	0.9	31	27	4	0.870968	1	Real
CG	chr11	1170473	10	10	0	1	38	32	6	0.842105	0.320288	Real
CG	chr11	1170485	10	9	1	0.9	37	28	9	0.756757	0.664477	Real
CG	chr4	66148019	10	4	6	0.4	24	13	11	0.541667	0.707985	Real
CG	chr4	66148069	10	10	0	1	24	23	1	0.958333	1	Real
CG	chr4	66148117	10	8	2	0.8	23	20	3	0.869565	0.6269	Real
CG	chr4	66148125	10	9	1	0.9	23	23	0	1	0.30303	Real
CG	chr4	66148127	10	9	1	0.9	26	26	0	1	0.277778	Real
CG	chr4	66148249	10	9	1	0.9	37	32	5	0.864865	1	Real
CG	chr4	66148263	10	0	10	0	41	0	41	0	1	Real
CG	chr4	66148320	10	10	0	1	32	30	2	0.9375	1	Real
CG	chr4	66148326	10	8	2	0.8	25	20	5	0.8	1	Real
CG	chr15	6660801	8	7	1	0.875	20	9	11	0.45	0.08822	Real
CG	chr15	6660895	8	6	2	0.75	10	8	2	0.8	1	Real
CG	chr15	6660899	8	4	4	0.5	10	6	4	0.6	1	Real
CG	chr15	6660909	8	5	3	0.625	14	10	4	0.714286	1	Real
CG	chr15	6660940	8	6	2	0.75	15	8	7	0.533333	0.399785	Real
CG	chr15	6660948	8	6	2	0.75	15	9	6	0.6	0.65702	Real
CG	chr1	61692966	13	6	7	0.461538	4	2	2	0.5	1	Real
CG	chr1	61692975	13	6	7	0.461538	4	3	1	0.75	0.576471	Real
CG	chr1	61692988	13	11	2	0.846154	4	4	0	1	1	Real
CG	chr1	61693002	13	8	5	0.615385	5	4	1	0.8	0.614846	Real
CG	chr1	61693119	13	9	4	0.692308	13	7	6	0.538462	0.688168	Real
CG	chr1	61693155	13	10	3	0.769231	19	18	1	0.947368	0.278782	Real
CG	Chr18	4136322	9	4	5	0.444444	13	11	2	0.846154	0.0743034	Real
CG	Chr18	4136332	9	8	1	0.888889	15	11	4	0.733333	0.614625	Real
CG	Chr18	4136334	9	6	3	0.666667	15	14	1	0.933333	0.130435	Real
CG	Chr18	4136360	9	5	4	0.555556	20	16	4	0.8	0.208933	Real
CG	Chr18	4136363	9	7	2	0.777778	19	15	4	0.789474	1	Real
CG	Chr18	4136368	9	5	4	0.555556	18	12	6	0.666667	0.683129	Real
CG	Chr18	4136377	9	3	6	0.333333	16	10	6	0.625	0.226195	Real
CG	Chr18	4136385	9	4	5	0.444444	17	11	6	0.647059	0.418535	Real
CG	Chr18	4136456	9	6	3	0.666667	20	15	5	0.75	0.674904	Real
CG	Chr18	4136465	9	5	4	0.555556	20	14	6	0.7	0.674904	Real
CG	Chr18	4136496	9	6	3	0.666667	25	17	8	0.68	1	Real
CG	Chr18	4136510	9	6	3	0.666667	24	17	7	0.708333	1	Real
	Fayoumi biological replicate one
			PCR validation				MethylC-seq
Type	Chromosome	Position	depth	mC	nonC	mC%	depth	mC	nonC	mC%	P-value	validation result
CG	chr9	4210281	11	11	0	1	14	12	2	0.857143	0.486667	Real
CG	chr9	4210295	11	11	0	1	15	14	1	0.933333	1	Real
CG	chr9	4210297	11	8	3	0.727273	15	14	1	0.933333	0.27893	Real
CG	chr9	4210372	11	7	4	0.636364	31	28	3	0.903226	1	Real
CG	chr9	4210374	11	10	1	0.909091	30	27	3	0.9	1	Real
CG	chr9	4210433	11	11	0	1	40	36	4	0.9	0.565106	Real
CG	chr9	4210468	11	11	0	1	30	26	4	0.866667	1	Real
CG	chr9	4210477	11	8	3	0.727273	30	19	11	0.633333	1	Real
CG	chr9	4210480	11	10	1	0.909091	29	25	4	0.862069	1	Real
CG	chr23	1236363	9	9	0	1	21	19	2	0.904762	1	Real
CG	chr23	1236371	9	9	0	1	24	20	4	0.833333	0.554839	Real
CG	chr23	1236376	9	9	0	1	24	16	8	0.666667	0.0730726	Real
CG	chr23	1236384	9	7	2	0.777778	25	13	12	0.52	0.250202	Real
CG	chr23	1236393	9	2	7	0.222222	26	12	14	0.461538	0.262069	Real
CG	chr23	1236412	9	9	0	1	26	20	6	0.769231	0.303692	Real
CG	chr23	1236419	9	6	3	0.666667	25	14	11	0.56	0.704116	Real
CG	chr23	1236454	9	8	1	0.888889	13	5	8	0.384615	0.0306059	False positive
CG	chr23	1236499	9	7	2	0.777778	6	4	2	0.666667	1	Real
CG	chr11	1170290	10	10	0	1	16	15	1	0.9375	1	Real
CG	chr11	1170308	10	10	0	1	17	17	0	1	1	Real
CG	chr11	1170313	10	7	3	0.7	20	20	0	1	0.0295567	False positive
CG	chr11	1170330	10	10	0	1	22	22	0	1	1	Real
CG	chr11	1170334	10	9	1	0.9	22	20	2	0.909091	1	Real
CG	chr11	1170344	10	10	0	1	18	14	4	0.777778	0.265201	Real
CG	chr11	1170360	10	9	1	0.9	21	14	7	0.666667	0.221597	Real
CG	chr11	1170423	10	9	1	0.9	23	22	1	0.956522	0.520833	Real
CG	chr11	1170437	10	9	1	0.9	23	19	4	0.826087	1	Real
CG	chr11	1170473	10	9	1	0.9	33	30	3	0.909091	1	Real
CG	chr11	1170485	10	9	1	0.9	31	28	3	0.903226	1	Real
CG	chr4	66148019	12	7	5	0.583333	13	10	3	0.769231	0.410984	Real
CG	chr4	66148069	12	10	2	0.833333	10	10	0	1	0.480519	Real
CG	chr4	66148117	12	11	1	0.916667	9	6	3	0.666667	0.27218	Real
CG	chr4	66148125	12	12	0	1	9	9	0	1	1	Real
CG	chr4	66148127	12	11	1	0.916667	9	9	0	1	1	Real
CG	chr4	66148249	11	9	2	0.818182	16	14	2	0.875	1	Real
CG	chr4	66148320	11	11	0	1	14	13	1	0.928571	1	Real
CG	chr4	66148326	11	11	0	1	14	13	1	0.928571	1	Real
CG	chr15	6660801	10	8	2	0.8	18	10	8	0.555556	0.2474	Real
CG	chr15	6660895	10	4	6	0.4	10	7	3	0.7	0.36985	Real
CG	chr15	6660899	10	6	4	0.6	10	6	4	0.6	1	Real
CG	chr15	6660909	10	4	6	0.4	12	8	4	0.666667	0.391284	Real
CG	chr15	6660940	10	5	5	0.5	13	7	6	0.538462	1	Real
CG	chr15	6660948	10	9	1	0.9	14	12	2	0.857143	1	Real
CG	chr15	6660992	10	9	1	0.9	5	4	1	0.8	1	Real
CG	chr15	6661010	10	9	1	0.9	4	4	0	1	1	Real
CG	chr15	6661012	10	10	0	1	4	3	1	0.75	0.285714	Real
CG	chr15	6661025	10	7	3	0.7	3	2	1	0.666667	1	Real
CG	chr1	61692924	10	4	6	0.4	1	1	0	1	0.454545	Real
CG	chr1	61692966	10	4	6	0.4	2	0	2	0	0.515152	Real
CG	chr1	61692975	10	6	4	0.6	1	0	1	0	0.454545	Real
CG	chr1	61692988	10	9	1	0.9	1	1	0	1	1	Real
CG	chr1	61693002	10	7	3	0.7	1	1	0	1	1	Real
CG	chr1	61693119	10	5	5	0.5	3	0	3	0	0.230769	Real
CG	chr1	61693155	10	6	4	0.6	3	1	2	0.333333	0.559441	Real
CG	chr1	61693197	10	7	3	0.7	1	0	1	0	0.363636	Real
		Fayoumi biological replicate two
			PCR validation				MethylC-seq
Type	Chromosome	Position	depth	mC	nonC	mC%	depth	mC	nonC	mC%	P-value	validation result
CG	chr9	4210281	12	11	1	0.916667	10	9	1	0.9	1	Real
CG	chr9	4210295	12	12	0	1	11	10	1	0.909091	0.478261	Real
CG	chr9	4210297	12	9	3	0.75	11	9	2	0.818182	1	Real
CG	chr9	4210372	12	11	1	0.916667	30	26	4	0.866667	1	Real
CG	chr9	4210374	12	10	2	0.833333	30	27	3	0.9	1	Real
CG	chr9	4210433	12	11	1	0.916667	33	29	4	0.878788	1	Real
CG	chr9	4210468	12	11	1	0.916667	22	19	3	0.863636	1	Real
CG	chr9	4210477	12	10	2	0.833333	19	13	6	0.684211	0.432509	Real
CG	chr9	4210480	12	10	2	0.833333	19	13	6	0.684211	0.432509	Real
CG	chr23	1236363	8	8	0	1	17	12	5	0.705882	0.139921	Real
CG	chr23	1236371	8	8	0	1	15	11	4	0.733333	0.256917	Real
CG	chr23	1236376	8	7	1	0.875	15	9	6	0.6	0.34522	Real
CG	chr23	1236384	8	4	4	0.5	15	10	5	0.666667	0.65702	Real
CG	chr23	1236393	8	3	5	0.375	16	11	5	0.6875	0.203796	Real
CG	chr23	1236412	8	7	1	0.875	21	18	3	0.857143	1	Real
CG	chr23	1236419	8	6	2	0.75	19	13	6	0.684211	1	Real
CG	chr23	1236454	8	4	4	0.5	15	5	10	0.333333	0.65702	Real
CG	chr23	1236499	8	3	5	0.375	7	0	7	0	0.2	Real
CG	chr11	1170290	8	8	0	1	19	19	0	1	1	Real
CG	chr11	1170308	8	8	0	1	23	22	1	0.956522	1	Real
CG	chr11	1170313	8	5	3	0.625	23	19	4	0.826087	0.334589	Real
CG	chr11	1170330	8	8	0	1	23	21	2	0.913043	1	Real
CG	chr11	1170334	8	6	2	0.75	23	23	0	1	0.0602151	Real
CG	chr11	1170344	8	8	0	1	18	10	8	0.555556	0.0308441	False positive
CG	chr11	1170360	8	4	4	0.5	15	7	8	0.466667	1	Real
CG	chr11	1170423	8	7	1	0.875	20	19	1	0.95	0.497354	Real
CG	chr11	1170437	8	7	1	0.875	26	20	6	0.769231	1	Real
CG	chr11	1170473	8	6	2	0.75	41	29	12	0.707317	1	Real
CG	chr11	1170485	8	7	1	0.875	39	27	12	0.692308	1	Real
CG	chr4	66148019	11	7	4	0.636364	15	8	7	0.533333	0.700717	Real
CG	chr4	66148069	11	10	1	0.909091	5	5	0	1	1	Real
CG	chr4	66148117	11	9	2	0.818182	11	11	0	1	0.47619	Real
CG	chr4	66148125	11	11	0	1	12	12	0	1	1	Real
CG	chr4	66148127	11	11	0	1	12	12	0	1	1	Real
CG	chr4	66148249	11	10	1	0.909091	21	18	3	0.857143	1	Real
CG	chr4	66148320	9	9	0	1	14	13	1	0.928571	1	Real
CG	chr4	66148326	9	9	0	1	14	12	2	0.857143	0.501976	Real
CG	chr15	6660801	10	3	7	0.3	13	6	7	0.461538	0.669269	Real
CG	chr15	6660895	10	7	3	0.7	4	3	1	0.75	1	Real
CG	chr15	6660899	10	9	1	0.9	4	3	1	0.75	0.505495	Real
CG	chr15	6660909	10	8	2	0.8	5	5	0	1	0.52381	Real
CG	chr15	6660940	10	7	3	0.7	8	7	1	0.875	0.588235	Real
CG	chr15	6660948	10	8	2	0.8	8	7	1	0.875	1	Real
CG	chr15	6660992	10	10	0	1	7	4	3	0.571429	0.0514706	False positive
CG	chr15	6661010	10	9	1	0.9	6	6	0	1	1	Real
CG	chr15	6661012	10	9	1	0.9	6	4	2	0.666667	0.517857	Real
CG	chr15	6661025	10	6	4	0.6	4	2	2	0.5	1	Real
Note: The DNA samples of Leghorn replicate 1 and replicate 2 were mixed for the validation.
