# Supplementary material for: Genome-wide DNA methylome variation in two genetically distinct chicken lines using MethylC-seq
Source: BMC Genomics. 2015 Oct 23;16:851. doi: 10.1186/s12864-015-2098-8 (PMC4619007; doi:10.1186/s12864-015-2098-8)
Supplement: Additional file 5: — List of promoter and gene body hypo- and hyper-methylated genes. (XLSX 63 kb) [file 12864_2015_2098_MOESM5_ESM.xlsx]

## Sheet: Sheet1
List of promoter and gene body hypo- and hyper- methylated genes
Genebody hyper-methylated genes	Genebody hypo-methylated genes	Promoter hyper-methylated genes	Promoter hypo-methylated genes
ETFA	PPIB	ETFA	SMAD6
PIAS1	cor7a	PEAK1	NMB
ANXA2	NR2F2	GATM	VPS33B
CGNRH-R	MT3	RHCG	PPIB
RLBP1	BARX1	KIF23	SPPL2A
SMAD3	GATA2	SLC24A1	CSNK1G1
ALDH1A2	OXTR	MAP2K1	PRTG
PEAK1	PITX1	CCPG1	CHRNB4
ARPP19	HAND1	EDC3	GALK2
VPS33B	MSX2	ADAM10	ST8SIA2
DUT	NEURO	PDIA3	CYP1A4
RAB11A	GDF9	IL16	PYGO1
GATM	GNPDA	TCF12	PTPLAD1
MESDC2	SPRY4	IGF1R	ASB7
WDR61	TLX3	FANCI	ARIH1
SPPL2A	NOG2	ARID3B	NR2F2
CSNK1G1	BF2	CHRNA5	GTF2A2
SEC11A	BLB1	IDH3A	MEF2A
MFAP1	KIFC1	DNAJA2	NTRK3
ACTG1	LHX3	HNF4beta	CASC4
PRTG	NOG	ARL2BP	BTBD1
NR13	NOL11	NUDT7	RNF111
FEM1B	CACNG	HSF4	AP3S2
GALK2	LHX1	CBFB	TIPIN
ST8SIA2	ASZ1	BANP	HMG20A
NR2E3	SOX1	CCNE1	RBPMS2
KIF23	MAB21	NAT	CRABP1
PRC1	H2B-V	NUTF2	SNRPA1
SLC24A1	NR0B1	TLR21	PSMA4
PYGO1	CDX2	CIAPIN1	SALL1
TSPAN3	H2B-V	USP10	E2F4
PTPLAD1	SLC41	BCMO1	TK2
SH3GL3	CDKN1	AARS	CENPN
SEMA7A	ARF5	ELMO3	CDK10
TMC3	SHOX	CDH13	WWOX
MAP2K1	H2B-V	MC1R	BRD7
ASB7	MID1I	GOT2	N4BP1
ARIH1	H4	PHKB	GFOD2
BCL2A1	LOC42	SLC6A2	AP1G1
TRPM7	HIST2	UQCRFS1	SETD6
GTF2A2	BTG1	IRF8	BBS2
CCPG1	RBM12	GLG1	FHOD1
CLPX	NFS1	CMTM3	COG4
EDC3	CPNE1	SLC7A9	ESRP2
MEF2A	CEBPB	SLC4A1	HSDL1
MYO5A	ROMO1	HEATR3	RGS9BP
ADAM10	HES1	PRMT7	TERF2IP
NTRK3	PPIA	PEPD	MAF
MAP2K5	IFI27	RBM6	CBFA2T3
RPL4	MARCK	RHO	FTO
CASC4	BSX	EDEM1	LONP2
CCNB2	PIP5K	LOC39599	TMEM188
BTBD1	CTSK	PLXNB1	PLLP
EIF3J	TMOD4	PRKCD	RNF166
RNF111	LOC39	ITPR1	CFDP1
TMOD3	HOXB8	SNTN	FANCA
FBXO22	OSR2	MITF	SLC7A5
MAPK6	RPLP1	TRH	PTPRG
PDIA3	TFAP2	TSEN2	BARX1
TIPIN	DLX6	DNASE1L3	PPM1M
ACAN	HOXA1	DAG1	MST1
HMG20A	HOXA7	PBRM1	TPRA1
MORF4L1	ID4	MUSTN1	CNBP
LACTB	HSPE1	HESX1	ARL6IP5
MYEF2	HOXA3	IL17RD	MKRN2
FURIN	DLX5	RHOA	COPG
BLM	ADCYA	RAF1	TXNRD3
SNUPN	IRX4	FOXP1	GATA2
FAM108C1	HOXA6	ARHGAP26	SEMA3F
SPG21	IRX2	LEAP2	CACNA1D
IL16	MNX1	LCP2	TRAIP
CLK3	HOXA1	STK32A	GLT8D1
MAN2C1	MAFA	LECT2	OASL
CKMT1A	CRH	ATP6V0E1	MST1R
HEXA	HOXA4	SAR1B	PDHB
CHRNA7	MYCN	PDLIM4	OXTR
CTDSPL2	CITED	IL4	USP4
TCF12	ID2	IL12B	GNAI2
IREB2	SIX3	RPS14	CISH
SNRPA1	MOXD1	IL9	SHISA5
IGF1R	SOX11	UBLCP1	MCM2
FANCI	TFAP2	P4HA2	SUCLG2
ARID3B	MIXL1	NPY7R	ARHGEF3
CHRNA5	PIGM	SMAD5	WNT5A
IDH3A	FABP7	CDX1	ACAD9
PSMA4	MARCK	IL5	WNT7A
PKM2	TSC22	DRD1	BAP1
RGMA	SOX3	ODZ2	PITX1
SALL1	HMX1	PAIP2	HNRNPH1
CDH8	SOHO-	NR3C1	NME5
SPG7	HAND2	DOK3	EGR1
E2F4	DIO3	TGFBI	PCDH1
NFAT5	FOXG1	NPY6R	RBM22
TK2	ARF6	KDELR2	CLTB
CYB5B	PAX6	DRG2	FSTL4
PNAT10	SIX6	IL21R	SLC22A5
TMEM208	NKX2-	LYRM1	EBF1
DYNC1LI2	GSC	GET4	NEUROG1
CENPN	HMX3	CACNG3	SPARC
DNAJA2	EXOSC	EPN2	ADAM19
RPL13	HHEX	DAGLB	BRD8
WWP2	VAX1	UBE2I	GDF9
HNF4beta	GBX2	GPER	SLC22A4
CDK10	NEURO	SOCS1	VDAC1
ARL2BP	HOXD1	LOC42700	GNPDA1
WWOX	SP8	PLA2G10	HNRNPAB
VPS35	HOXD8	SSTR5	GABRA1
BRD7	DLX1	TOP3A	GABRG2
N4BP1	HOXD1	RSL1D1	MATR3
GPI	HOXD1	ZP2	FNIP1
AKTIP	CRK	RAC1	KIF20A
HSF4	JUN	DNASE1	KIF3A
KARS	ZIC1	HAGHL	GABRA6
CBFB	FOXL2	MYH11	YIPF5
BANP	SOX2	TRAP1	NKX2-5
GFOD2	SOX14	UNG	NPM1
CCNE1	GADD4	2015-09-02	IK
NAT	IFNA3	TOP3B	SPRY4
CDH11	FOXD1	RAB35	TLX3
NUTF2	AVR2	PXN	RAB40C
TLR21	HTR1A	CRYBB3	MRPL28
NUDT19	CER1	MAPK1	GLYR1
CETP		SBNO1	TBL3
CIAPIN1		TBX6	FSCN1
ADAT1		2015-09-05	ABCC1
AP1G1		RBM19	LCMT1
USP10		CRYBB2	TRAF7
SETD6		UBE2L3	AXIN1
BBS2		PLA2G1B	STUB1
AARS		ARVCF	SDK1
TMEM170A		TFIP11	HBAA
COG4		VPS29	ARPC1B
VAC14		DENR	EIF2AK1
NAE1		ATP6V0A2	PARN
ELMO3		HIRA	NTHL1
WFDC1		CRYBB1	CDR2
CDH13		SPECC1L	PEMT
LSM14A		GNB2L1	RMI2
MC1R		BLB1	HN1L
HSDL1		CENPA	GSPT1
CTCF		IL4I1	TMC7
RGS9BP		B-MA2	CARD11
GCSH		STXBP1	CLCN7
COQ9		COL5A1	SRL
GOT2		CEL	NUBP2
DHX38		NEK6	ACTB
CHMP1A		ZMYND19	HAGH
MAF		KCNT1	NOG2
PHKB		NR5A1	PDGFA
RBL2		TNFSF8	SEPX1
COX4I1		RGS3	PMM2
KATNB1		DENND1A	COQ5
FTO		HSPA5	RPLP0
UQCRFS1		KCTD2	SETD1B
LPCAT2		GLP2R	TRAFD1
PDCD2L		ST6GALNA	TBX5
LONP2		ZNF250	C15H22or
TMEM188		PDE6G	GSTT1
IRF8		NDEL1	PTPN11
GLG1		SDK2	UFD1L
CFDP1		MYH3	RPL6
ANKRD27		RAP2B	ANAPC5
SLC4A1		TBCD	NF2
FANCA		RAC3	FOXN4
COTL1		FN3KRP	SUDS3
SLC7A5		SUMO2	BRAP
DHODH		MMD	KIFC1
HEATR3		PIK3R5	TRIM41
PRMT7		GGA3	ZNF692
PEPD		RFFL	B-G
RBM6		EVI2A	ST6GALNA
ALAS1		YWHAG	NAIF1
RHO		YWHAE	PNPLA7
PTPRG		GBAS	ENG
PPP4R2		TRPV1	LMX1B
PPM1M		CCL1	GPR107
TPRA1		P2RX5	OLFM1
EDEM1		VEZF1	GARNL3
SYNPR		MYL10	EDF1
CNBP		SLC6A4	EHMT1
SLC6A6		ASL2	SLC2A8
ATG7		TRIM37	PBX3
BRPF1		CCL4	ODF2
ARL6IP5		POR	PSMD5
MKRN2		MMP7	CDK9
COPG		AP1S2	STRBP
TXNRD3		TFEC	RPL35
IRAK2		MYF5	SURF4
RBM5		DCT	SLC9A3R1
LOC39599		IFNAR1	NUP85
TMEM111		CNOT2	SOCS3
PLXNB1		NLGN4X	CANT1
PRKCD		CSNK1E	AXIN2
RUVBL1		SLC5A7	NTN1
ITPR1		SRGAP1	SRSF2
SPCS1		VMO1	COG1
CACNA1D		MRPS6	SOX9
SNTN		KCNMB4	RFNG
MITF		PLEKHB1	MRPS7
IMPDH2		ST3GAL6	NOG
IP6K2		IFNG	FASN
RPL29		PUS7	TK1
TRH		FAM48A	XYLT2
FLNB		CASQ2	PGS1
TSEN2		HERC2	GPS1
THOC7		CECR2	MYH2
TRAIP		SMAD9	NOL11
RFT1		MGST1	UTP6
GLT8D1		MMP27	LUC7L3
ABTB1		TRAPPC2	CACNG4
FANCD2		NFKBIZ	RAP1GAP2
DNASE1L3		LIMS1	LHX1
MBD4		CD86	CRK
IL5RA		POT1	DPH1
USP4		CELF2	AATF
DAG1		SLC7A1	TNFAIP1
PBRM1		LYZ	ALDH3A2
SRGAP3		POU1F1	VPS53
SHISA5		NOX4	ATP2A3
WDR82		PMCH	MRPS17
MCM2		SYT1	SRSF1
SUCLG2		MTMR2	RPA1
ARIH2		NR1H4	PTRH2
ARHGEF3		H2B-V	CHCHD2
SELK		DYRK1A	SLC47A1
HESX1		SLC16A8	GUSB
RAD18		SLC25A3	ERAL1
WNT5A		ANGPTL5	EIF4H
IL17RD		COPS7A	VTN
CENPP		HBE	WBP4
APEH		SPRY2	CRELD2
RHOA		TNFRSF1A	ARSH
RAF1		XPO4	RDX
ACAD9		MGP	ASZ1
WNT7A		SLCO1C1	MDM2
BAP1		STK24	PVALB
FOXP1		IAPP	RBBP7
ARHGAP26		KLHL15	MTPN
SKP1		CNTN1	PGR
LEAP2		CD247	SOX1
SLU7		SLC9A4	PSPC1
HSPA9		PTPN6	IL1R1
RBM22		ZBED4	MAB21L1
FBXW11		NFYB	NDUFA5
H2AFY		GPR83	ABCD2
HARS		PNPLA4	EFNB2
LOC41635		SLC16A7	JAM2
ANKHD1		ETS2	CBR1
CLTB		IL1RL1	MZT1
FSTL4		MID1	XRCC6BP1
STK32A		CPA2	P2RY8
CSNK1A1		POPDC2	H2B-VII
THOC3		PIK3CG	COL4A2
LECT2		TUBA8	C1S
ATP6V0E1		GRM5	NTF3
SLC22A5		ATP4B	PMPCB
PPP2CA		GLIPR1	TAF3
MAPK9		NRCAM	SLC2A3
SLIT3		SLC35E3	NR0B1
EBF1		WNT5B	CDX2
SAR1B		PAK1	RAP1B
ADAM19		FIGF	ETV6
BRD8		RS1	IRAK4
PDLIM4		NPAS2	FANCB
IL12B		LECT1	CHORDC1
SLC22A4		EIF5B	WDFY2
VDAC1		RB1	LUC7L2
DNAJC18		MADPRT	HBG2
RPS14		IL18R1	CALD1
HDAC3		TBK1	IFNAR2
IL9		DDX47	WRB
UBLCP1		CNOT4	TBC1D23
THG1L		RAP1GAP	MRPL48
P4HA2		GJA8	DYRK2
HNRNPAB		ACTR6	MORC3
NPY7R		LARGE	PDGFB
CANX		NEDD1	IFNGR2
RARS		PNPLA8	GCC1
SMAD5		EFHC2	SLC41A2
G3BP1		HMGA2	PTPRO
RUFY1		PPARA	ZNF800
TCOF1		CRYAA	CENPM
DRD1		CD80	YEATS4
ODZ2		MB	THAP5
PAIP2		FNDC3A	CRADD
FNIP1		MLNR	BPGM
NR3C1		SEMA3C	GATA3
KIF20A		USP6NL	TMEM123
TGFBI		IL17D	NAV3
NPY6R		SEPHS1	GAPDH
KIF3A		NIPA2	RASSF3
IRF1		FBXO7	PSMC2
PCDHAC2		MCF2L	FBLN1
YIPF5		EXOC4	ST8SIA1
TCF7		IMPG2	SH3KBP1
DPYSL3		OLFM4	FGFR1OP2
NPM1		GALR3	ERG
GRIA1		OTC	GTPBP1
IK		UCP3	SAMSN1
PCBD2		MAFF	FKBP4
CNOT8		TOM1	ELF1
ZMAT2		U2AF1	TSKU
TMEM11		UVRAG	NBEA
NDE1		SLC38A1	GNAI1
UBN1		GBE	SHOX
RAB40C		ST7	WNT7B
KDELR2		ATP2B1	SAT1
DRG2		CERK	CHPT1
SYNGR3		ATP1A1	ALG12
MRPL28		UBAC2	KIAA1524
GLYR1		CYBB	CPM
TBL3		LCP1	PLCXD1
USP7		LMOD2	DUSP6
MAFK		RAB9A	MED17
IL21R		KCND2	ING4
ARPC1A		POU2F1	C1H21orf
ABCC1		IL22	TMCO3
LYRM1		REV1	GNS
GET4		AVPR2	DMTF1
PDPK1		TEF	CNTN5
EPN2		IL2RA	H2B-VII
LCMT1		MGAT4A	TEAD4
TRAF7		CHRM2	YAF2
DAGLB		ALG10	POLD3
AXIN1		FARP1	ZFP92
UBE2I		ING3	MID1IP1
EARS2		SMS	ZC3HAV1
SDK1		NELL2	CCKBR
GPER		EPYC	GSTK1
WIPI2		PHEX	FGF9
RHOT2		BRAF	CKAP2
SOCS1		MBNL2	DNAJC2
PRPSAP2		SLC37A3	AVPR1A
PLK1		WASH1	ZDHHC23
LOC42700		LAMP1	CCND2
EIF2AK1		SLC26A3	YAP1
DCTN5		CD36	MET
PARN		HAL	PHB2
NTHL1		RBX1	ZNF384
TBC1D24		GART	WIF1
PVALB		BRD1	BID
FLII		TBL1X	RECQL
CDR2		TBX19	PTPRZ1
NUBP1		CASP2	TIMP3
RASD1		APP	PTHLH
PEMT		PDHA1	H4
ADCY9		KPNA3	ILK
SSTR5		SLC38A4	SLC38A2
TOP3A		PDE6H	MLF2
GSPT1		BEST3	HMGN1
COPS3		TLR7	TSC22D1
TNFRSF13		PLCZ1	PRPS2
ZP2		DNM1L	ATP6V1E1
TMC7		ASMT	NUFIP1
RAC1		GJA5	HIST2H2A
CARD11		TSPAN8	KCTD4
FOPNL		AICDA	NAMPT
GPR151		USPL1	ZC3HC1
WDR24		RAD52	GRIA4
CLCN7		MYH15	ZNF277
CPPED1		CALML3	DNAJC3
SOX8		ST6GAL2	KPNA1
SRL		LOC76917	TTLL12
CCZ1		EPHB6	SLMO2
MAP2K3		SCAF11	NSFL1C
NUBP2		UCKL1	SERINC3
HAGHL		STAU1	RBM12
MYH11		RPN2	UQCC
TRAP1		EIF6	NFS1
HAGH		CDH4	E2F1
PDGFA		COL9A3	SLCO4A1
NMRAL1		TPX2	SALL4
TAOK3		TGM2	TOP1
2015-09-02		PTPN1	ARFGAP1
THOC5		STX16	CBLN4
TOP3B		SRSF6	DNMT3B
RAB35		MYBL2	MAPRE1
PXN		MYH7B	CPNE1
CRYBB3		PSMA7	RGS19
MMP11		HNF4A	POFUT1
MAPK1		ZNF341	CYP24A1
SF3A1		RALGAPB	RAB22A
SETD1B		TENP	BHLHE23
SBNO1		PCK1	MAFB
TBX6		SLC9A8	BCL2L1
TRAFD1		SDF4	TTPAL
ZDHHC8		TNFRSF18	RAE1
2015-09-05		UTS2	YWHAB
RNF34		PGD	ROMO1
RBM19		PQLC2	CHRNA4
C15H22or		PIK3CD	GATA5
TESC		SSU72	UBIAD1
DDT		HP1BP3	MAD2L2
TMEM120B		GNB1	PAX7
RIMBP2		SDHB	HES1
RANBP1		MXRA8	CDA
UBE2L3		CCNL2	ZBTB48
STX2		WNT4	SKI
PTPN11		AGMAT	YBX1
MAPKAPK5		ICMT	DDX19B
AACS		HES5	ASH2L
HIP1R		MASP2	TMEM230
ARVCF		PTCHD2	KCTD9
UFD1L		KBP	GFRA2
TMED2		CLSTN1	EBF2
ANAPC5		SS2	MXD1
NF2		SLC2A1	MTHFD2
PITPNB		LOC41942	PCNA
TFIP11		PLA2G2E	PPIA
GNB1L		RASSF2	NEFM
ACADS		SLC23A2	TIA1
LIMK2		CHMP7	TAF12
DDX55		BNIP3L	STMN1
DENR		STK40	CSF3R
PPIL2		EIF2C3	CLSPN
ZCCHC8		HMGN2	SMPDL3B
SNRPD3		TMEM57	SMAP2
PRKAB1		SRRM1	TRAPPC3
CLIP1		NR0B2	RBBP4
GLT1D1		CD3E	EDN2
RNF185		DRD2	NCDN
ATP6V0A2		POU2AF1	SDC3
SDSL		DDX6	PPT1
CHEK2		TECTA	LIN28A
RHOF		OPCML	ZNF593
PIWIL1		CBL	EIF2C4
HIRA		ATP12A	MCAM
DRG1		USP28	HSPA8
SUDS3		SNX27	TIRAP
SPECC1L		LOC43132	IL18
HVCN1		ENSA	BSX
YWHAH		CHRNB2	ARCN1
CORO1C		LOC42949	PCSK7
SNAP29		PRPF3	NCSTN
PPP1CC		ARNT	RHBG
TXNRD2		RPRD2	SSR2
RAN		MAGI3	ANP32E
BRAP		TSHB	PIP5K1A
EWSR1		GUCA1B	S100A11
IFT81		KDM5B	CTSK
TAPBP		CSDE1	TMOD4
B-G		AVPR1B	CTSS
TRIM41		KCND3	LOC39509
IL4I1		BCAS2	NTRK1
B-MA2		LOC39510	VPS45
ZNF692		NRAS	NUDT3
POMT1		CCND3	MOV10
FUBP3		KCNA10	CAPZA1
EXOSC2		RPL27	WNT2B
COBRA1		METTL2A	NFYA
STXBP1		HOXB3	TNNT2
PNPLA7		GIP	TAF11
SPTAN1		KRT15	BAK1
DOLPP1		GJC1	RASSF5
FBXW5		RAB5C	CSRP1
LMX1B		PTRF	SNRPE
UBAC1		KRT14	ZC3H11A
RPL7A		IKZF3	C26H6orf
SET		KRT19	ST7L
GPR107		HCRT	ARL8A
OLFM1		GH	WDR77
GSN		SIRT6	CEPT1
GARNL3		GNA11	TIMM17A
EDF1		PLEKHJ1	MGAT4C
GTF2H4		DAZAP1	CHIA
TLR4		STK11	EIF1
COL5A1		CHERP	HOXB5
CEL		SF3A2	ERBB2
NEK6		AMH	THRA
ZMYND19		RAB8A	RNF113A
EHMT1		RALYL	CBX1
RABEPK		SDC2	HOXB4
ZBTB34		RAB5A	NKIRAS2
CACNA1B		SQLE	RPL19
SLC2A8		ADCYAP1R	HOXB8
PBX3		ANKH	SLC35B1
ODF2		MC2R	ATP6V0A1
PSMD5		RNF139	BRCA1
KCNT1		MBP	MAP3K14
TNFSF15		PRL	DNAJC7
RAB14		FYCO1	IGF2BP1
SURF1		TMC2	GOSR2
URM1		CCR8	ACLY
VAV2		SDCBP	JUP
GRIN1		ATP6V0D2	TOP2A
TUBB2C		NEBL	SMARCE1
ENTPD8		TEX10	MYST2
GBGT1		CHMP4C	EEF2
TOR1A		SSR1	SUGP2
PSMB7		MAPRE2	CIRBP
TNFSF8		GHRHR	BSG
RGS3		SGK3	FKBP8
CDK9		STT3B	TCF3
DBC1		MBOAT1	HMHA1
STRBP		GCM2	SPPL2B
PMPCA		MYLIP	EFNA2
RPL35		EBAG9	CHAF1A
DENND1A		PARD3	SUGP1
SURF4		ZNF622	AP1M1
PPP6C		GMPR	SH3GL1
FBXW2		THRB	RAB11B
SH3GLB2		KLHL7	BTN1A1
TNC		AHR	HSD11B1L
HSPA5		CHD7	STK17A
TMEM104		TRHR	RSU1
NUP85		ELMO1	TUBB2B
KCTD2		MYOM1	VPS4B
CBX4		INTS8	DEK
CANT1		ITGA8	TERF1
ST6GALNA		ADAM22	CRHR2
SRP68		ARHGAP21	PLEKHF2
LRRC59		BFSP2	AKAP9
ZNF250		WNT9A	FAM210A
MRPL38		YES1	TGFBR2
RHOT1		COLEC12	PTH1R
WDR45L		PIP4K2A	RAB2A
ACOX1		PKIA	GATA6
SCPEP1		IKZF1	ZNF767
COG1		TRIM55	RAMP3
FBF1		TXNDC5	WWP1
RFNG		MAL2	TMEM70
PDE6G		AHRR	NUPL2
DCXR		EIF3H	CA2
NDEL1		2015-09-07	TBX20
MRPS7		FH	RDH10
KCNJ2		AMPH	BCL2
EXOC7		CCNE2	ABCF2
FASN		TGM4	OSR2
PRKAR1A		HIBADH	PTPN2
TK1		AQP4	NPY
JMJD6		ABCB1	MYC
GRB2		FABP4	CBX3
CRLF3		PABPC1	COL1A2
RAP2B		IL7	PRTFDC1
TBCD		YME1L1	GTPBP4
KPNA2		CYP7A1	LYRM4
XYLT2		LOC42041	MRPL53
MYOCD		RUNX1T1	CTNNB1
RAC3		GALNT1	GLCCI1
PGS1		ST3GAL1	ELOVL2
NME1		XIRP1	TFAP2A
FN3KRP		SGOL1	MTFR1
SLC16A3		KCNG2	DLX6
PRKCA		INHBA	UBXN2B
DDX5		CYP51A1	JARID2
STX8		LY6E	OXNAD1
COX10		CCR5	CUL2
GALR2		NAPRT1	VIPR1
CHMP6		GEM	KLHL14
GPS1		STAU2	ZEB1
MAFG		THRB	MMP16
SUMO2		CCR9	SPAG6
MMD		PRKAG2	ABHD5
PCYT2		GRB10	EGFR
PIK3R5		PMP2	SOSTDC1
MYH2		PLAG1	HOXA11
LRRC45		TRIM71	ARMC1
UTP6		ACVR2B	SLC25A13
LUC7L3		MOS	HOXA7
CDK3		PHACTR1	ID4
FSCN2		RAD54B	RREB1
GGA3		MYL3	ITGA9
MYH10		SNRK	GARS
ARHGDIA		WDR48	MYL12A
P4HB		BASP1	HAS2
SERPINF1		ANXA13	HNRNPA2B
DHRS11		DHX30	TCEB1
WSB1		ARF1	PCMTD1
RFFL		CDCA7L	SP8
PAFAH1B1		NCALD	SNTB1
KCTD7		MTSS1	ANKMY2
EVI2A		CST7	ETV1
APPBP2		GAL10	CDH2
YWHAG		GCM1	HOXA3
YWHAE		TLR5	RPL7
TADA2A		DUSP10	RBM12B
GBAS		PAK7	BMPER
CRK		LIN9	CPA6
RPS6KB1		RUNX2	SS18
CRYBA1		LBR	COPS5
TRPV1		GAL2	CATHL3
INTS2		ENAH	DLX5
DPH1		RHAG	RAD21
AATF		PLD5	BET1
GOSR1		POPDC3	EXOC2
TNFAIP1		COLEC11	SHH
ALDH3A2		ZC3H6	NDC80
CCL4		FDFT1	ADCYAP1
VPS53		ESR1	MEOX2
ATP2A3		MDGA1	CDH7
MRPS17		RAB3GAP2	HOXA6
P2RX5		REPS1	ARL5B
CLTC		BFSP1	CCM2
VEZF1		EPAS1	INVS
BRIP1		BMP5	PSMA2
SRSF1		B3GNT2	IRX2
RPA1		EPRS	PDIA4
MYH7		TTBK1	MNX1
GGNBP2		PSME4	IGF2BP3
RAD51D		GAL6	HOXA13
ALDOC		GSTA3	PTK2
NCF1		SLC8A1	MAFA
PHKG1		FOXN2	WNT3A
CHCHD2		NRXN1	CNDP2
WBSCR16		ENTPD6	SNX13
ACACA		TIAM2	PRKDC
SLC47A1		SOCS5	MTERFD1
FLOT2		ADSS	CRH
DDX52		ACTR2	HOXA2
WBSCR22		MDH1	CLASP2
C19H17or		OTOR	ANGPT1
MYL10		CNR1	ROCK1
GUSB		OPN5	KRIT1
SLC6A4		FYN	SERPINB6
ZSWIM7		MAP7	HOXA4
LIG3		SRSF7	SALL3
ERAL1		TXLNB	COX7A2
NOS2		LPGAT1	INTS7
SUPT4H1		PCMT1	TTL
BLMH		HAO1	VIP
PSPH		GAL7	ACP1
MYO1C		LGALSL	TTC7A
TRIM37		PPM1B	LHCGR
RABEP1		REL	PNO1
LOC41753		SLC35A1	MEIS1
CCL4		BRE	SGK1
POR		ODC1	MEMO1
EIF4H		NCOA7	DNAJC27
SMYD4		LBH	MYCN
SLC46A1		GAL12	TBX18
FSTL1		FOSL2	DDX1
PDCL3		MYOM2	LMBRD1
CHRNA10		EPM2A	RPS27A
MMP7		MTR	DLL1
TOB2		PRIM2	PTK7
AP1S2		DNMT3A	EPHX2
FOXM1		SPAST	PREP
WBP4		CCR6	CCT4
CRELD2		PUM2	GTF2H5
CBLL1		GAL4	BTBD9
ARSH		APOB	CD93
TFEC		RCOR3	MKKS
RDX		SNAP25	SNX5
DCT		TBP	ID2
IFNAR1		BCKDHB	COL12A1
NCK2		TRAF5	HMGN3
MAP6		DSTN	PEX13
CNOT2		XRN2	USP45
ARHGAP8		SPTBN1	CLU
USP15		HSF2	SNAP91
SLC5A7		CSRP2BP	ELOVL5
MDM2		FIG4	CRIPT
PCNP		PRPH2	EPHA7
RBBP7		COPN5L2	SYNCRIP
SRGAP1		PROKR2	ME1
PAAF1		TNFRSF21	SIX3
VMO1		NCOA1	ATG5
MTPN		GAL8	RGS7
TBC1D22A		MYO6	MOXD1
EIF1AY		SUPT3H	HTR1B
TBC1D15		CALM	HPCAL1
SLC46A3		GAL11	SOX11
DMD		GAL5	PSMB1
MRPS6		PROX1	QKI
PSPC1		VIT	TFAP2B
KCNMB4		YPEL5	LIN28B
HIST1H1C		TAS2R7	DEGS1
IL1R1		PSEN2	PPP1CB
ARL6		PLCB4	CHRM3
ABCD2		IL17F	MCPH1
PPHLN1		LOC39593	PLN
EDNRB		KATNA1	ELP3
ST3GAL6		LEFTY2	BMP2
NUP50		TBPL1	ACYP2
GABPA		ESF1	TMEM18
EPHA3		DUSP4	INTS9
SCYL2		ALB	USP34
SOX5		FABP2	EDARADD
PIGA		NPY5R	DTL
GJA3		FGFBP2	HCRTR2
IFNG		TRIM2	CDC40
PUS7		ARR3	POLR3F
EFNB2		HNRNPD	LAPTM4A
JAM2		LAMP2	GLP1R
NCAPD2		PDLIM5	NR2E1
SLC25A6		TLR6	NRBP1
HSPH1		MTTP	MRPS5
CHAF1B		CCKAR	XPO1
ADIPOR2		ELOVL6	VSX1
NDUFA9		MST4	PTP4A1
CTPS2		EPGN	GTF3C6
GPM6B		HERC3	YWHAQ
ST13		TLR2-2	HSP90AB1
FAM48A		GNB1	PLA2G7
CASQ2		FGB	PREPL
RASA3		CYP4V2	SOBP
CBR1		ABCE1	FABP7
CACNA2D1		SEPSECS	NPHP1
HERC2		HPRT1	TFAP2D
CECR2		CD40LG	CRIM1
MZT1		SPCS3	NANP
SMAD9		METAP1	MARCKS
SUV39H2		SMAD1	IARS2
XRCC6BP1		CTBP1	BCL11A
MGST1		CLOCK	ASAH1
MMP27		NPY2R	RPS3A
PLA2G6		SGK196	TBX22
SOX10		KLHL13	CHRDL1
P2RY8		SLC10A7	DKC1
NFKBIZ		SPATA4	SEC31A
XPOT		BST1	EDNRA
LIMS1		AFAP1	SNX12
ART4		UGT8	NFKB1
POT1		GJB1	DCK
COL4A2		SPP1	MXD4
C1S		UBE2D3	SLBP
PHC1		HPGDS	CDX4
WNT11		EDA2R	GRIA2
RNASEH2B		RRH	TMEM129
NTF3		CCT7	KCNIP4
PMPCB		TRAIL-LI	PPAT
TST		FABP1	AR
CELF2		ZBTB33	BMP15
GABRB3		SLC34A2	FAM53A
TAF3		SLC25A14	RFC1
PEX5		GPM6A	FGF16
SLC7A1		APOOL	UPRT
LYZ		PDGFRA	WDR1
TPH2		CENPI	SGCB
ELK3		H2AFZ	SOX3
ASB9		SLC7A2	KDR
POU1F1		DMP1	ETFDH
NAGA		HTR7	MSX1
MRE11A		GC	PCDH10
RPS19BP1		EGF	TLL1
NOX4		VSIG1	PDGFC
STRAP		NPY1R	HMX1
PMCH		ODZ3	FAM175A
ATF7IP		TACC3	CNOT2
SYT1		MPP1	NONO
SERPINH1		CL2	VMA21
GPR37		CHRNA9	CTSO
RAP1B		DDB1	SLIT2
MTMR2		RAG1	GFRA4
NR1H4		BMF	SMYD5
DYRK1A		SCT	HMGB2
SCNN1A		TSPAN18	ADAM33
SLC16A8		DEAF1	NCBP2
ETV6		CKAP5	PCM1
IRAK4		OR8D4	SOHO-1
FANCB		CARS	USO1
SLC25A3		LRP5	FBXO8
ANGPTL5		RAPSN	CSTF2
CHORDC1		CAT	CTNNA2
MSRB3		PRPF19	CLIC2
COPS7A		ACP2	SH3BP2
EED		GCH1	TRAPPC11
FRS2		BAHD1	GRK4
N4BP2L2		PTPRJ	UBE2A
WDFY2		CPSF2	FGF13
LUC7L2		MYBPC3	MAEA
HBE		NPC2	MAGT1
SPRY2		SRSF5A	OSTC
TNFRSF1A		MYOD1	ENOX2
HBP1		INS	FGFR3
XPO4		GTF2H1	IMMT
MGP		TOLLIP	KIT
ECHDC3		ESR2	GRIA3
METTL16		BDKRB2	PGM2
SLCO1C1		IFITM5	GAL
ZDHHC17		DPF3	ZC3H14
STK24		IGF2	SLC17A6
KLHL15		PSMC3	ARG2
SOD1		CYP46A1	CHURC1
CNTN1		SYT13	PSMC6
CD247		LGALS3	NUCB2
SLC9A4		GPHN	FOS
PTPN6		MPPED2	GJD2
METAP2		CNTF	VSX2
ZBED4		SIPA1L1	BET1L
CRYL1		TGFB3	ACTC1
NFYB		PYGL	GANC
CALD1		CHRM5	CHID1
IFNAR2		CSRP3	RNF141
N6AMT2		FUT8	YY1
WRB		TMEM229B	SNAP23
TBC1D23		DICER1	GLRX5
HMGB1		BDNF	EIF4G2
CD4		STXBP6	GMFB
DERA		BRSK2	ERH
GPR83		CD151	COCH
PNPLA4		COR4	FOXG1
SLC16A7		MRPL23	API5
DCBLD2		CPT1A	PDHX
CCT2		PGA	RNH1
MRPL48		LSP1	PAX9
ETS2		EAPP	PRRG4
IL1RL1		FAR1	OTX2
MID1		COPB1	SIRT3
ABCC4		AKT1	DNAJC24
DYRK2		DAAM1	PAPOLA
ARNTL2		DDB2	ARF6
CPA2		FTH1	MEIS2
MORC3		F2	CELF1
ATP6AP1		RYR3	FMN1
IFNGR2		NR1H3	SSRP1
PCID2		ARNTL	EIF2B2
CD9		SPTLC2	CCNK
RRP1B		DUPD1	CCND1
POPDC2		DNTT	GNG2
CPA1		RHOBTB1	DKK3
GCC1		BMPR1A	CALM1
UBL3		OPN4	PDE3B
PIK3CG		AP3M1	ZNF410
TUBA8		Fam175b	AIP
PPME1		DNAJC12	CHAC1
CCDC80		OGDHL	PHF21A
GRM5		PCDH15	RPS6KA5
ATP4B		SUPV3L1	PAX6
MON2		BKJ	TPH1
GDI2		SLC16A9	FGF4
PTPRO		CTNNA3	ITPK1
SOCS2		RBP4	KIAA0586
RABL3		NCOA4	MTHFD1
GLIPR1		LL	SLC39A9
ZNF800		DNAJC9	HIPK3
NRCAM		MBL2	WEE1
SLC35E3		RBP3	SIX6
C1H21orf		ARID5B	BAG5
WNT5B		ADK	INO80
CENPM		ZP4	PSMA3
RANGAP1		WAPAL	FGF19
PAK1		ABLIM1	XRCC3
ITM2B		CYP2H1	LMO2
C1H2orf4		LGI1	TNNI2
ASB13		ECD	SPRED1
FIGF		PDE6C	HSP90AA1
ALCAM		CDHR1	APIP
POLDIP3		TSPAN14	ARID4A
BCAP29		TFAM	RGS6
CD200		DCLRE1A	OIP5
RS1		RGR	NKX2-1
ALG11		ATOH7	SETD3
SPERT		ANXA11	GSC
NPAS2		USP40	DIO2
CRADD		ATF2	SLC35C1
LECT1		SPP2	NOVA1
BPGM		CALCRL	ALKBH1
FLT1		MSTN	SLC1A2
EIF5B		NFE2L2	NGB
TSPAN12		CASP18	DBX1
TNFSF11		STAM2	FGF3
CPSF6		TRPM8	PIGH
RB1		PKP4	PRIMA1
TMEM123		BMPR2	C5H14orf
NAV3		UMPS	SGMS1
MADPRT		BIN1	GOT1
GAPDH		CFLAR	CISD1
IL18R1		INHBB	KCNMA1
HGF		GCG	POLR3A
WASL		ADAM23	ACSL5
RASSF3		CD28	RRP12
TBK1		SSB	SUFU
DDX47		NAB1	TCF7L2
TAPBPL		MARCO	SMC3
CNOT4		ITGB5	TAF5
PSMC2		ERBB4	FGF8
C3AR1		ACTR3	HNRNPH3
MYH9		COL3A1	TRIM8
RAP1GAP		HDAC4	CDK1
DCLK1		ACVR1	C6H10orf
GJA8		LCT	SCD
ACTR6		IKZF2	CYP26A1
STK38L		MLPH	PGAM1
LARGE		CACNB4	EXOSC3
FBLN1		FTCD	HHEX
ST8SIA1		STK17B	NKX6-2
SH3KBP1		VIL1	OAT
LIG4		RBM45	IKZF5
NEDD1		MYLK	ACTR1A
PNPLA8		CTLA4	VCL
TNFRSF13		GORASP2	VDAC2
EFHC2		SCRN3	VAX1
EPHA1		MIER1	ZFYVE27
HMGA2		IPO13	SLC18A3
ATP6V0A4		MRPL37	RET
PPARA		DDAH1	ADAM12
CRYAA		TNR	DNA2
OPTN		VTG2	PAX2
CD80		GLUL	MCMBP
SLC15A1		SRSF11	UBE2D1
MB		PTPRJ	PPIF
MAGI2		ROR1	NT5C2
FNDC3A		ANGPTL3	ATE1
FGFR1OP2		LEPR	PECR
SEMA3D		TPRXL	GBX2
DLD		DNAJC6	CWC22
SEMA3C		LOC42911	LY75
PAH		NEGR1	CNPPD1
TRMU		FMO6P	NDUFS1
RPS11		PTGFR	HSPE1
ERCC5		PLA2G4A	SP3
USP6NL		LOC39582	GLS
GTPBP1		VAV3	ERCC3
GDPD5		EPS15	TMEM194B
CNGA3		NUF2	TSN
MAOA		PTPRC	FZD7
SAMSN1		AMY2A	TNS1
FKBP4		NRD1	CASP8
CHMP2B		RPE65	AAMP
ACO2		AMY1A	EAF2
UBE2N		DR1	SUMO1
IL17D		SLC2A2	CNTNAP5
SEPHS1		PSMD1	SATB2
ELF1		RNF7	PLEKHA3
MCM5		PROC	RQCD1
NIPA2		SLC35G2	LSS
FBXO7		MASP1	COPS8
SLC25A15		GPR149	WDSUB1
MCF2L		DCUN1D1	DARS
EXOC4		UTS2D	GTF3C3
IMPG2		CHRND	SLC19A1
OLFM4		MME	STAT1
GALR3		MFI2	PPIL3
GNAI1		FNDC3B	HOXD12
F10		LPP	SP8
TXNRD1		TFDP2	MMADHC
UBE2H		ATG4B	ZC3H15
GRPR		WDFY1	HSPD1
MAPK11		FXR1	HOXD8
NDUFA12		SERPINE2	INSIG2
OTC		CRYGS	MCM6
UCP3		PER2	DLX1
PDK3		HDLBP	HOXD11
WNT7B		PIK3CA	HOXD13
CHPT1		NLGN1	HAT1
AKR1B10		SELT	ITGAV
ALG12		PID1	PSMD14
KIAA1524		HDAC7	SCYL3
ANKS1B		KRT5	GCLM
CPM		KRT75	UCHL5
TOM1		SLC48A1	STXBP3
U2AF1		NEUROD4	FUBP1
AKAP17A		TWIST3	RPS8
IRG1		LARP4	LHX8
IFRD1		MUSK	CMPK1
PLCXD1		UBE2R2	NFIA
UVRAG		DYM	DBT
MED17		SPINZ	USP1
IFNG		VLDLR	CDC14A
GPR34		MBLAC2	LMX1A
ING4		PTGER4	SEC22B
KRR1		ANXA1	2015-09-15
EIF3L		SMARCA2	HS2ST1
CDC16		LMAN1	LMO4
SLC38A1		RNF20	CENPL
GBE		AMACR	FAM20B
KITLG		CAST	LRP8
ST7		NFIL3	TAL1
PHTF2		FANCC	CYR61
ATP2B1		TYRP1	RGS2
CERK		CENPK	CDC73
TMCO3		UTP15	C8H1orf2
PPP1R12A		RNF170	DEPDC1
ATP1A1		SLC45A2	ABCD3
TPT1		C6	MTF2
GNS		HMGCR	MYSM1
ATP6V1A		CHRNB3	SH3GLB1
TNFRSF19		RELB	HCCS
DMTF1		ELOVL7	NR5A2
TEAD4		LIFR	PPAP2B
CYTH4		PRLR	SERBP1
UCHL3		MPDZ	PRRX1
HEBP1			SSBP3
YAF2			FGF12
UBAC2			CEP63
CYBB			TBL1XR1
ARFGAP3			LSG1
NR2C1			EIF5A2
SYPL1			TRA2B
LCP1			SST
CD47			DTYMK
LMOD2			CLDN1
RAB9A			LEPREL1
POLD3			AGTR1
POU2F1			PDCD10
SIK1			ST6GAL1
WDR51B			PLS1
ZFP92			PSMD2
RFC3			BCL6
CAPZA2			ZIC1
MOSPD2			TBCCD1
GTF3A			NCL
KRAS			C9H21orf
ZC3HAV1			ARMC8
IL22			RFC4
REV1			SAP130
MPHOSPH8			FOXL2
AVPR2			OPA1
RP2			NGEF
TEF			SOX2
HSPA13			PAX3
IL2RA			EPHA4
ADPRH			GK5
GSTK1			AP1S3
FGF9			SERPINI1
CKAP2			HS6ST1
DNAJC2			SOX14
HSP90B1			SLC25A36
FAT3			SMC4
MGAT4A			GMPS
CHRM2			ATP5B
RRM1			CHD1
SLC26A5			FST
YAP1			JAK2
ALG10			SKIV2L2
NUMA1			TLE4
SUCLA2			SH3GL2
FARP1			DMRT1
NCF4			IFNA3
MET			SNX24
ING3			FOXD1
UFM1			CTSL2
F7			CNTFR
MICALL1			DHFR
PHB2			EFNA5
ZNF384			CHRNA6
PARP4			TPM2
SMS			CENPH
WIF1			RORB
NELL2			ACO1
BRCA2			NDUFAF2
TDRD3			RAD17
RAB6A			SMC5
EPYC			ISL1
PHEX			ST8SIA4
ATP6AP2			ATP5A1
LOC76913			TMEM167A
WDR3			PAX5
BRAF			SYK
BID			FAM172A
MBNL2			IL7R
RECQL			TLN1
SLC37A3			MTAP
L3MBTL2			LYSMD3
WASH1			TARS
PTPRZ1			DNAJA1
LAMP1			FUT10
SLC26A3			RMI1
CD36			PIAS2
XRCC6			XPA
HAL			SLC25A46
EIF2S3			HTR1A
SLC38A2			FGF10
RBX1			LPL
ATM			PRKAA1
NDFIP2			OXCT1
MDM1			WDR36
GART			SMU1
BRD1			RPS6
TBL1X			LOX
TAF13			HAUS6
LYG2			PTCH1
TDG			TNFAIP8
TBX19			MELK
QTRTD1			CD72
MLF2			VCAN
CSRP2			DEPDC1B
CASP2			KCNN2
DDX3X			FAM108B1
APP			HSD17B4
PDHA1			DCTN3
HMGN1			LMBRD2
TSC22D1			NFIB
KPNA3			NCBP1
PRPS2			AP3S1
CCT8
SLC38A4
TAB1
CHST10
PDE6H
FDX1
REPS2
NET1
ATP6V1E1
BIRC2
NUFIP1
BEST3
HMOX1
CECR1
NAMPT
ZC3HC1
ABHD13
PLCZ1
DDX10
COL4A1
DNM1L
ASMT
GRIA4
MKRN1
LTA4H
PACSIN2
ZNF277
ATP1B1
TSPAN8
TWF1
AICDA
RPS3
NUPL1
DNAJC3
CRY1
USPL1
MRPS33
RAD52
PDS5B
ICOSLG
KPNA1
TTLL12
MYH15
CALML3
DNAJB9
ST6GAL2
ADSL
GXYLT1
LOC76917
CAB39L
EPHB6
FBXO18
SCAF11
DCLRE1C
SLMO2
UCKL1
STAU1
NSFL1C
RPN2
CSNK2A1
EIF6
SERINC3
CD40
KIF3B
PPP1R16B
EIF2S2
CDH4
SPATA2
UQCC
COL9A3
EYA2
E2F1
SDC4
GDF5
SALL4
SNRPB
TRPC4AP
TOP1
ACTR5
C20H20or
BPIFB8
UBE2V1
ARFGAP1
ZFP64
TPX2
MAPRE1
OSBPL2
ADRM1
POFUT1
RPRD1B
SAMHD1
RAB22A
PARD6B
DDX27
PLTP
TNNC2
SLC35C2
PTPN1
STX16
SRSF6
CBFA2T2
EEF1A2
MYBL2
VAPB
STK4
TTPAL
MYH7B
PSMF1
RAE1
ZNF335
YWHAB
PSMA7
HNF4A
ZNF341
IFT52
TH1L
RALGAPB
PCK1
CHMP4B
SLC9A8
ARHGAP40
SDF4
TARDBP
TNFRSF18
DDOST
LEPRE1
UTS2
PANK4
PGD
PIK3CD
CPSF3L
NECAP2
NPPC
USP48
APITD1
SSU72
HP1BP3
CDC2L1
NADK
GNB1
CELA2A
SDHB
MXRA8
CCNL2
AGMAT
ICMT
HES5
NOC2L
PEX10
ZBTB48
ATP13A2
MASP2
SKI
DFFB
EXOSC10
PTCHD2
TNFRSF1B
EPHB2
RER1
AGRN
ALPL
PADI3
DDX19B
KBP
CDC42
CLSTN1
SS2
MIB2
SLC2A1
LOC41942
ENO1
LZIC
CAPZB
PLOD1
PLA2G2E
ASH2L
NFU1
TMEM230
KCTD9
GNRH1
IKBKB
EBF2
NKX2-6
GOLGA7
RASSF2
ADAM9
GFPT1
MXD1
SLC23A2
MTHFD2
CHMP7
PPP2R2A
XPO7
LOC43125
SFRP1
FGFR1
STAR
BNIP3L
TIA1
DPYSL2
ARHGAP25
PRNP
TAF12
NUDC
PPP1R8
MTF1
TCEB3
RCAN3
MEAF6
HNRNPR
CLSPN
SMPDL3B
RRAGC
SMAP2
RHD
KHDRBS1
ZCCHC17
RPL11
TRAPPC3
RBBP4
ZDHHC18
EPB41
GPATCH3
HDAC1
PPT1
PUM1
EIF2C3
HMGN2
TMEM57
ADPRHL2
THRAP3
EIF3I
FABP3
SRRM1
YARS
EIF2C4
SRPR
RBM7
IL18
CRYAB
CD3E
ZW10
DRD2
PAFAH1B2
PKNOX2
POU2AF1
DDX6
TECTA
HYOU1
OPCML
PCSK7
CD3D
APLP2
MPZL3
NCAM1
SDHD
THYN1
USP28
SNX27
LOC43132
NCSTN
SSR2
ANP32E
S100A6
PRPF3
RIT1
CTSS
COPA
S100A10
PLEKHO1
VPS45
MEF2D
RPRD2
CNTN2
TAF8
NUDT3
CAPZA1
C26H6orf
ADIPOR1
MAGI3
LOC39592
NFYA
TAF11
TSHB
GUCA1B
KDM5B
ZC3H11A
ST7L
WDR77
SLC16A1
MED20
CSDE1
HBXIP
RBBP5
GUCA1A
CEPT1
CLPS
FKBP5
PPARD
YOD1
AP4B1
AVPR1B
TIMM17A
KCND3
DSTYK
BCAS2
SIKE1
NUCKS1
PM20D1
TULP1
MYOG
KCNA2
LOC39510
NRAS
MYBPH
KCNA10
EIF1
RNF113A
WNT3
CBX1
PHB
RPL19
SLC35B1
RND2
METTL2A
ATP6V0A1
HOXB3
DDX42
MLX
CNP
PSME3
PHOSPHO1
BRCA1
KRT15
GJC1
KIF18B
EFTUD2
STRADA
DNAJC7
STAT3
GOSR2
NSF
RAB5C
NT5C3L
ACLY
FTSJ3
TOP2A
SMARCE1
CD79B
BECN1
MYST2
SIRT6
GNA11
NCLN
MAP2K2
EEF2
HCN2
SUGP2
CIRBP
ANP32B
BSG
COPE
RPL36
ELL
PLEKHJ1
ZBTB7A
PTBP1
MVP
MBD3
DAZAP1
SPPL2B
CHAF1A
STK11
TICAM1
SUGP1
PTPRS
CHERP
MYO1F
USE1
ELAVL1
SF3A2
AP1M1
RFXANK
HNRNPM
LMNB2
DDX49
TMEM38A
GATAD2A
RAB11B
BTN1A1
OAZ1
NRTN
RAB8A
SDC2
PDP1
RSU1
RAB5A
SQLE
ADCYAP1R
SLC12A7
ANKH
VPS4B
MC2R
DCAF13
WISP1
RNF139
MBP
BTD
DEK
TERF1
FYCO1
TMC2
CRHR2
DNAJB6
PLEKHF2
CCR8
LYN
SDCBP
AKAP9
FAM210A
PHF14
TGFBR2
ATP6V0D2
NOV
PTH1R
RAB2A
TSPAN13
GATA6
NEBL
ITGB1
ZNF767
TEX10
RAMP3
WWP1
CHMP4C
BZW2
SSR1
MAPRE2
SGK3
STT3B
NRP1
SCIN
MBOAT1
GCM2
MYD88
EBAG9
ABI1
CA2
APCDD1
PARD3
ZNF622
PFKP
RDH10
ZFP161
GMPR
BCL2
THRB
ABCF2
MRPL15
KLHL7
PTPN2
AHR
RGS20
PI15
NPY
NR1D2
LAMA1
F13A1
CHD7
LPIN2
TRHR
RPRD1A
ELMO1
TGS1
NT5C3
CBX3
CYB5A
COL1A2
CDC25A
MYOM1
RBM24
PRTFDC1
INTS8
ITGA8
SNX10
RIPK2
TTR
GTPBP4
UBA5
CDV3
LYRM4
UBE2V2
ADAM22
ST8SIA6
MRPL53
CMTM8
ARHGAP21
RARB
BFSP2
CTNNB1
WNT9A
C1GALT1
PDCD6IP
PAK1IP1
YES1
COLEC12
PTDSS1
GLCCI1
PIP4K2A
SH3BP5
TRDMT1
PKIA
INSIG1
MTFR1
MPPE1
IKZF1
TTC35
TRIM55
HDAC9
UBXN2B
TXNDC5
NSUN2
TAX1BP1
LOC41483
RTTN
COL14A1
JARID2
OXNAD1
CUL2
MYO1G
VIPR1
UBE3C
MUTED
GORASP1
MAL2
KLHL14
DTNBP1
ZEB1
EXOSC7
MMP16
UBE2W
ACAD11
AHRR
SPAG6
EIF3H
CDH20
2015-09-07
FH
AMPH
ABHD5
EGFR
PAPD7
CCNE2
AZIN1
TGM4
EIF3E
HIBADH
IGFBP3
ARMC1
ZC3H3
ACBD5
TNFRSF11
GALR1
ABCB1
KLF6
CDH17
SLC25A13
CIDEA
JAZF1
DFNA5
RREB1
TP53INP1
NGLY1
ASNS
SHFM1
ITGA9
FABP4
PABPC1
FBXO32
IL7
GARS
HHATL
CYCS
GNAL
MYL12A
YME1L1
CLEC3B
CYP7A1
YWHAZ
LOC42041
HAS2
RUNX1T1
ZNF706
TCEB1
PCMTD1
TCEA1
GJC2
SERPINB1
SNTB1
TOP2B
RAB18
GALNT1
ANKMY2
ETV1
NBN
ST3GAL1
XIRP1
SOCS6
CDH2
RPSA
RPL7
SGOL1
B4GALT6
KCNG2
RBM12B
BMPER
CPA6
SS18
INHBA
CYP51A1
LY6E
CCR5
GMNN
NAPRT1
RAD21
LRRC16A
GEM
LMBR1
BET1
TOP1MT
SNX16
STAU2
THRB
EXOC2
SHH
SDR16C5
NDC80
TWSG1
HACL1
DYNC1LI1
TWISTNB
CLPTM1L
MEOX2
BMI1
CCR9
ARL5B
TRNAU1AP
LY86
BAG1
INVS
PRKAG2
RPL30
PSMA2
GRB10
TMEM65
STX17
MRPL3
PMP2
PLAG1
ACAA1
TRIM71
ACVR2B
SERPINB1
PON2
LOC42086
DERL1
PDIA4
IGF2BP3
COX6C
PTK2
TRAM1
PHACTR1
WNT3A
CNDP2
SNX13
RAD54B
PRKDC
ENPP2
PDK4
MTERFD1
MYBL1
MC4R
FAM126A
TMEM68
HOXA2
MYL3
TRA2A
SNRK
TERT
WDR48
GLB1
RALBP1
SATB1
VCPIP1
BASP1
RFTN1
ANXA13
SRI
SLC25A32
DHX30
ARF1
VPS41
CDCA7L
CCR2
CLASP2
TPD52
ROCK1
KRIT1
SERPINB6
RIPK1
ARC
NCALD
MTSS1
CCT5
FKBP9
SALL3
APBB1IP
XDH
SOD2
EPT1
ACBD3
CST7
GAL9
COX7A2
EIF4A3
TCP1
GCM1
UBE2J1
TLR5
AHCTF1
DUSP10
INTS7
PAK7
TTL
VIP
LIN9
RUNX2
ACP1
PPP1R21
YIPF3
LBR
GAL2
VSNL1
HACE1
MAL
ENAH
ESRRG
RAB23
RHAG
PLD5
TTC7A
MTMR9
IFNGR1
UGP2
PNO1
POPDC3
COLEC11
ZC3H6
MEIS1
BVES
MEMO1
NAPB
FDFT1
ESR1
MDGA1
BPNT1
SLC22A7
RAB3GAP2
DNAJC27
TBX18
REPS1
DDX1
BFSP1
EPAS1
BMP5
B3GNT2
KLF11
PLEK
LMBRD1
MCM3
PTK7
EPRS
TTBK1
OSTM1
CCNC
PSME4
ELOVL4
PARP1
AARS2
LOC39638
VNN1
HDAC2
THBS2
GSTA3
SNX3
TMEM30A
RNASET2
DPY30
TMX4
SLC8A1
PREP
CDC42BPA
GPATCH2
CCT4
GTF2H5
BTBD9
FOXN2
NRXN1
MKKS
EIF2AK2
GSTA
ENTPD6
SNX5
TIAM2
RHOQ
SOCS5
POMC
ADSS
RAB10
COL12A1
ACTR2
ENPP4
MDH1
OTOR
AKIRIN2
HMGN3
MERTK
CNR1
PEX13
STX7
USP45
BUB1
OPN5
SNAP91
AHSA2
ELOVL5
TASP1
CRIPT
FYN
EPHA7
MAP7
FSHR
COL9A1
SRSF7
PYGB
SYNCRIP
TXLNB
ME1
SLC17A5
ROS1
LPGAT1
TAF1B
PCMT1
HAO1
ASB3
GAL7
ATG5
RGS7
NSL1
SNX14
PDCD2
B3GAT2
ANGPT2
LGALSL
PPM1B
T
HPCAL1
NVL
REL
SERINC1
PSMB1
CENPQ
THADA
QKI
LIN28B
FAM49A
SLC35A1
LCLAT1
DEGS1
PPP1CB
RASGRP3
MTO1
BRE
CHRM3
ASF1A
NCOA7
MCPH1
LBH
MYB
PLN
GPR126
ELP3
PELI1
ACTN2
DTD1
FOSL2
MYOM2
C1D
EPM2A
LOC42179
C3H20orf
ADI1
PNOC
MTR
SERTAD2
PRIM2
CTSB
MCFD2
DNMT3A
SCCPDH
TRMT11
SPAST
CCR6
PUM2
PPP3R1
ACTA1
IGF2R
GAL4
RNASEH1
ACYP2
TMEM18
APOB
[truncated: 1,104 more rows]
