# Supplementary material for: Genome-wide DNA methylome variation in two genetically distinct chicken lines using MethylC-seq
Source: BMC Genomics. 2015 Oct 23;16:851. doi: 10.1186/s12864-015-2098-8 (PMC4619007; doi:10.1186/s12864-015-2098-8)
Supplement: Additional file 7: — DAVID functional enrichment of promoter and gene body hypo- and hyper-methylated genes. (XLSX 80 kb) [file 12864_2015_2098_MOESM7_ESM.xlsx]

## Sheet: gene body high
Category	Term	PValue	Fold Enrichment
GOTERM_CC_FAT	GO:0031974~membrane-enclosed lumen	1.46443e-17	1.63118
GOTERM_CC_FAT	GO:0043233~organelle lumen	3.16224e-17	1.63509
GOTERM_CC_FAT	GO:0070013~intracellular organelle lumen	3.16224e-17	1.63509
GOTERM_MF_FAT	GO:0042802~identical protein binding	8.58746e-15	2.05623
GOTERM_BP_FAT	GO:0009057~macromolecule catabolic process	7.40618e-14	1.83996
GOTERM_BP_FAT	GO:0030163~protein catabolic process	6.68911e-13	1.92138
GOTERM_BP_FAT	GO:0044265~cellular macromolecule catabolic process	5.48787e-12	1.82429
GOTERM_BP_FAT	GO:0007049~cell cycle	1.20716e-11	1.86551
GOTERM_BP_FAT	GO:0044257~cellular protein catabolic process	1.60511e-11	1.90411
GOTERM_CC_FAT	GO:0031981~nuclear lumen	2.9304e-11	1.56285
GOTERM_BP_FAT	GO:0051603~proteolysis involved in cellular protein catabolic process	5.9578e-11	1.88502
GOTERM_BP_FAT	GO:0010604~positive regulation of macromolecule metabolic process	1.15651e-10	1.58675
GOTERM_BP_FAT	GO:0001775~cell activation	2.38966e-10	2.09078
GOTERM_BP_FAT	GO:0006350~transcription	3.68377e-10	1.48979
GOTERM_BP_FAT	GO:0002520~immune system development	1.04697e-09	1.92783
GOTERM_MF_FAT	GO:0000166~nucleotide binding	1.27703e-09	1.23815
GOTERM_BP_FAT	GO:0008219~cell death	2.31706e-09	1.88164
GOTERM_BP_FAT	GO:0010033~response to organic substance	2.72223e-09	1.7999
GOTERM_BP_FAT	GO:0045321~leukocyte activation	2.9985e-09	2.10138
GOTERM_MF_FAT	GO:0008134~transcription factor binding	4.47332e-09	2.04719
GOTERM_BP_FAT	GO:0019941~modification-dependent protein catabolic process	4.7291e-09	1.8401
GOTERM_BP_FAT	GO:0043632~modification-dependent macromolecule catabolic process	4.7291e-09	1.8401
GOTERM_MF_FAT	GO:0001882~nucleoside binding	5.8758e-09	1.28518
GOTERM_MF_FAT	GO:0001883~purine nucleoside binding	6.03283e-09	1.28608
GOTERM_CC_FAT	GO:0005739~mitochondrion	6.14818e-09	1.43564
GOTERM_BP_FAT	GO:0016265~death	6.27533e-09	1.84891
GOTERM_MF_FAT	GO:0019904~protein domain specific binding	7.61513e-09	2.19993
GOTERM_BP_FAT	GO:0048534~hemopoietic or lymphoid organ development	8.60136e-09	1.89788
GOTERM_BP_FAT	GO:0030097~hemopoiesis	9.39675e-09	1.95293
GOTERM_MF_FAT	GO:0030554~adenyl nucleotide binding	9.74453e-09	1.28315
GOTERM_BP_FAT	GO:0051301~cell division	9.89821e-09	2.25031
GOTERM_BP_FAT	GO:0022403~cell cycle phase	1.10018e-08	2.04608
GOTERM_BP_FAT	GO:0050877~neurological system process	1.34098e-08	1.68351
GOTERM_BP_FAT	GO:0022402~cell cycle process	2.05978e-08	1.8562
GOTERM_BP_FAT	GO:0051174~regulation of phosphorus metabolic process	2.1945e-08	1.77417
GOTERM_BP_FAT	GO:0019220~regulation of phosphate metabolic process	2.1945e-08	1.77417
GOTERM_CC_FAT	GO:0005829~cytosol	3.11782e-08	1.66731
GOTERM_BP_FAT	GO:0032268~regulation of cellular protein metabolic process	4.66922e-08	1.79018
GOTERM_BP_FAT	GO:0042592~homeostatic process	4.76466e-08	1.55149
GOTERM_BP_FAT	GO:0016192~vesicle-mediated transport	5.27874e-08	1.71054
GOTERM_BP_FAT	GO:0012501~programmed cell death	7.14872e-08	1.83087
GOTERM_MF_FAT	GO:0019899~enzyme binding	7.22547e-08	1.91661
GOTERM_MF_FAT	GO:0017076~purine nucleotide binding	7.44479e-08	1.23322
GOTERM_BP_FAT	GO:0033554~cellular response to stress	8.01467e-08	1.64481
GOTERM_BP_FAT	GO:0010605~negative regulation of macromolecule metabolic process	8.52424e-08	1.604
GOTERM_BP_FAT	GO:0000278~mitotic cell cycle	9.1312e-08	2.13391
GOTERM_BP_FAT	GO:0007243~protein kinase cascade	9.20314e-08	1.99975
GOTERM_MF_FAT	GO:0042803~protein homodimerization activity	1.23259e-07	1.96017
GOTERM_BP_FAT	GO:0043067~regulation of programmed cell death	1.26602e-07	1.54951
GOTERM_BP_FAT	GO:0042127~regulation of cell proliferation	1.30045e-07	1.52493
GOTERM_BP_FAT	GO:0046649~lymphocyte activation	1.38077e-07	2.05057
GOTERM_BP_FAT	GO:0042325~regulation of phosphorylation	1.44992e-07	1.74283
GOTERM_MF_FAT	GO:0032559~adenyl ribonucleotide binding	1.60374e-07	1.26631
GOTERM_BP_FAT	GO:0010941~regulation of cell death	1.70128e-07	1.54227
GOTERM_MF_FAT	GO:0046983~protein dimerization activity	1.75119e-07	1.68182
GOTERM_BP_FAT	GO:0042981~regulation of apoptosis	1.7522e-07	1.54879
GOTERM_MF_FAT	GO:0005524~ATP binding	1.88622e-07	1.26564
GOTERM_MF_FAT	GO:0003723~RNA binding	2.23071e-07	1.57849
GOTERM_CC_FAT	GO:0005654~nucleoplasm	2.29063e-07	1.51211
GOTERM_MF_FAT	GO:0030145~manganese ion binding	2.35153e-07	2.61356
GOTERM_BP_FAT	GO:0042110~T cell activation	2.59551e-07	2.25672
GOTERM_BP_FAT	GO:0046907~intracellular transport	3.05197e-07	1.56987
GOTERM_BP_FAT	GO:0007167~enzyme linked receptor protein signaling pathway	3.70801e-07	1.68149
GOTERM_BP_FAT	GO:0010557~positive regulation of macromolecule biosynthetic process	4.32684e-07	1.50918
GOTERM_BP_FAT	GO:0006915~apoptosis	4.3739e-07	1.79099
GOTERM_BP_FAT	GO:0006928~cell motion	4.57117e-07	1.66783
GOTERM_BP_FAT	GO:0009891~positive regulation of biosynthetic process	4.6032e-07	1.49822
GOTERM_BP_FAT	GO:0010627~regulation of protein kinase cascade	5.02934e-07	2.15799
GOTERM_MF_FAT	GO:0008092~cytoskeletal protein binding	5.60073e-07	1.64995
GOTERM_BP_FAT	GO:0019953~sexual reproduction	6.27631e-07	1.8806
GOTERM_BP_FAT	GO:0031328~positive regulation of cellular biosynthetic process	7.04137e-07	1.491
GOTERM_BP_FAT	GO:0000279~M phase	7.70685e-07	2.06
GOTERM_MF_FAT	GO:0032553~ribonucleotide binding	7.7315e-07	1.21973
GOTERM_MF_FAT	GO:0032555~purine ribonucleotide binding	7.7315e-07	1.21973
GOTERM_CC_FAT	GO:0044451~nucleoplasm part	9.89723e-07	1.51305
GOTERM_BP_FAT	GO:0010740~positive regulation of protein kinase cascade	1.31646e-06	2.24468
GOTERM_BP_FAT	GO:0051338~regulation of transferase activity	1.42913e-06	1.82943
GOTERM_BP_FAT	GO:0001701~in utero embryonic development	1.55887e-06	1.87905
GOTERM_BP_FAT	GO:0007276~gamete generation	1.5748e-06	1.942
GOTERM_BP_FAT	GO:0010647~positive regulation of cell communication	1.67538e-06	1.79832
GOTERM_BP_FAT	GO:0048870~cell motility	2.33695e-06	1.72276
GOTERM_BP_FAT	GO:0051674~localization of cell	2.33695e-06	1.72276
GOTERM_BP_FAT	GO:0009628~response to abiotic stimulus	2.59553e-06	1.77856
GOTERM_BP_FAT	GO:0015031~protein transport	2.59967e-06	1.47341
GOTERM_BP_FAT	GO:0045184~establishment of protein localization	2.59967e-06	1.47341
GOTERM_BP_FAT	GO:0051173~positive regulation of nitrogen compound metabolic process	3.04091e-06	1.47239
GOTERM_BP_FAT	GO:0008104~protein localization	3.05225e-06	1.43359
GOTERM_CC_FAT	GO:0044459~plasma membrane part	3.41616e-06	1.27815
GOTERM_BP_FAT	GO:0050890~cognition	4.31304e-06	1.68866
GOTERM_BP_FAT	GO:0006952~defense response	4.63103e-06	1.76306
GOTERM_BP_FAT	GO:0043549~regulation of kinase activity	4.75627e-06	1.79705
GOTERM_BP_FAT	GO:0045935~positive regulation of nucleobase, nucleoside, nucleotide and nucleic acid metabolic process	4.86188e-06	1.46922
GOTERM_BP_FAT	GO:0043122~regulation of I-kappaB kinase/NF-kappaB cascade	5.11314e-06	2.62159
GOTERM_BP_FAT	GO:0016477~cell migration	5.56152e-06	1.71369
GOTERM_BP_FAT	GO:0009967~positive regulation of signal transduction	6.29954e-06	1.77126
GOTERM_CC_FAT	GO:0005886~plasma membrane	6.33834e-06	1.20384
GOTERM_BP_FAT	GO:0045934~negative regulation of nucleobase, nucleoside, nucleotide and nucleic acid metabolic process	6.85756e-06	1.59851
GOTERM_BP_FAT	GO:0007169~transmembrane receptor protein tyrosine kinase signaling pathway	7.00579e-06	1.74369
GOTERM_BP_FAT	GO:0031399~regulation of protein modification process	7.25014e-06	1.85877
GOTERM_BP_FAT	GO:0051240~positive regulation of multicellular organismal process	8.64467e-06	1.81948
GOTERM_BP_FAT	GO:0006605~protein targeting	9.76348e-06	2.06968
GOTERM_CC_FAT	GO:0005794~Golgi apparatus	1.04764e-05	1.39867
GOTERM_BP_FAT	GO:0002521~leukocyte differentiation	1.11582e-05	1.96181
GOTERM_BP_FAT	GO:0009890~negative regulation of biosynthetic process	1.1995e-05	1.545
GOTERM_BP_FAT	GO:0060548~negative regulation of cell death	1.23654e-05	1.6609
GOTERM_BP_FAT	GO:0043069~negative regulation of programmed cell death	1.23654e-05	1.6609
GOTERM_BP_FAT	GO:0051172~negative regulation of nitrogen compound metabolic process	1.2866e-05	1.57517
GOTERM_BP_FAT	GO:0043123~positive regulation of I-kappaB kinase/NF-kappaB cascade	1.28681e-05	2.59651
GOTERM_BP_FAT	GO:0007242~intracellular signaling cascade	1.32118e-05	1.32649
GOTERM_BP_FAT	GO:0000087~M phase of mitotic cell cycle	1.36285e-05	2.17135
GOTERM_BP_FAT	GO:0000165~MAPKKK cascade	1.449e-05	2.20383
GOTERM_BP_FAT	GO:0043066~negative regulation of apoptosis	1.45275e-05	1.66231
GOTERM_BP_FAT	GO:0045859~regulation of protein kinase activity	1.52478e-05	1.76306
GOTERM_CC_FAT	GO:0031982~vesicle	1.75094e-05	1.58113
GOTERM_BP_FAT	GO:0016044~membrane organization	1.82653e-05	1.80714
GOTERM_BP_FAT	GO:0044092~negative regulation of molecular function	2.16907e-05	1.93937
GOTERM_BP_FAT	GO:0006397~mRNA processing	2.16907e-05	1.93937
GOTERM_BP_FAT	GO:0031327~negative regulation of cellular biosynthetic process	2.20304e-05	1.53351
GOTERM_BP_FAT	GO:0010558~negative regulation of macromolecule biosynthetic process	2.27961e-05	1.54268
GOTERM_CC_FAT	GO:0005730~nucleolus	2.43482e-05	1.72243
GOTERM_BP_FAT	GO:0007286~spermatid development	2.53181e-05	3.17351
GOTERM_MF_FAT	GO:0008289~lipid binding	2.7452e-05	1.60644
GOTERM_BP_FAT	GO:0009314~response to radiation	2.85996e-05	1.82717
GOTERM_BP_FAT	GO:0080135~regulation of cellular response to stress	3.19909e-05	2.56903
GOTERM_BP_FAT	GO:0007281~germ cell development	3.49734e-05	2.25217
GOTERM_BP_FAT	GO:0032504~multicellular organism reproduction	3.81988e-05	1.67206
GOTERM_BP_FAT	GO:0048609~reproductive process in a multicellular organism	3.81988e-05	1.67206
GOTERM_BP_FAT	GO:0051276~chromosome organization	3.84e-05	1.5132
GOTERM_BP_FAT	GO:0008283~cell proliferation	4.00878e-05	1.72388
GOTERM_BP_FAT	GO:0010628~positive regulation of gene expression	4.66097e-05	1.43526
GOTERM_BP_FAT	GO:0042391~regulation of membrane potential	4.99631e-05	2.06278
GOTERM_CC_FAT	GO:0009986~cell surface	5.37851e-05	1.57162
GOTERM_CC_FAT	GO:0000267~cell fraction	5.51688e-05	1.48223
GOTERM_BP_FAT	GO:0009792~embryonic development ending in birth or egg hatching	5.58889e-05	1.49462
GOTERM_BP_FAT	GO:0043009~chordate embryonic development	5.58889e-05	1.49462
GOTERM_MF_FAT	GO:0003779~actin binding	6.04745e-05	1.6586
GOTERM_BP_FAT	GO:0007067~mitosis	6.08037e-05	2.11567
GOTERM_BP_FAT	GO:0000280~nuclear division	6.08037e-05	2.11567
GOTERM_BP_FAT	GO:0048878~chemical homeostasis	6.15984e-05	1.54927
GOTERM_BP_FAT	GO:0043065~positive regulation of apoptosis	6.19474e-05	1.67795
GOTERM_BP_FAT	GO:0043068~positive regulation of programmed cell death	6.19474e-05	1.67795
GOTERM_BP_FAT	GO:0007610~behavior	6.33081e-05	1.56074
GOTERM_BP_FAT	GO:0006357~regulation of transcription from RNA polymerase II promoter	6.77526e-05	1.4173
GOTERM_MF_FAT	GO:0031420~alkali metal ion binding	6.81548e-05	2.23229
GOTERM_BP_FAT	GO:0045941~positive regulation of transcription	7.33651e-05	1.43055
GOTERM_CC_FAT	GO:0031410~cytoplasmic vesicle	7.46287e-05	1.5507
GOTERM_BP_FAT	GO:0016568~chromatin modification	7.55483e-05	1.73891
GOTERM_BP_FAT	GO:0034097~response to cytokine stimulus	7.84677e-05	2.53881
GOTERM_BP_FAT	GO:0048584~positive regulation of response to stimulus	8.01699e-05	1.77909
GOTERM_BP_FAT	GO:0016071~mRNA metabolic process	8.01699e-05	1.77909
GOTERM_BP_FAT	GO:0050730~regulation of peptidyl-tyrosine phosphorylation	8.44202e-05	2.38013
GOTERM_BP_FAT	GO:0010942~positive regulation of cell death	8.86299e-05	1.65888
GOTERM_CC_FAT	GO:0031988~membrane-bounded vesicle	9.0991e-05	1.56386
GOTERM_BP_FAT	GO:0010629~negative regulation of gene expression	9.27293e-05	1.52619
GOTERM_MF_FAT	GO:0000287~magnesium ion binding	9.7631e-05	1.61617
GOTERM_BP_FAT	GO:0006396~RNA processing	9.93429e-05	1.50685
GOTERM_BP_FAT	GO:0048285~organelle fission	0.000101121	2.0343
GOTERM_BP_FAT	GO:0070647~protein modification by small protein conjugation or removal	0.000101121	2.0343
GOTERM_BP_FAT	GO:0051254~positive regulation of RNA metabolic process	0.000102389	1.46775
GOTERM_BP_FAT	GO:0003006~reproductive developmental process	0.000106564	1.63906
GOTERM_BP_FAT	GO:0051347~positive regulation of transferase activity	0.000109237	1.7915
GOTERM_BP_FAT	GO:0045893~positive regulation of transcription, DNA-dependent	0.000119521	1.46624
GOTERM_BP_FAT	GO:0008015~blood circulation	0.000119755	1.9317
GOTERM_BP_FAT	GO:0003013~circulatory system process	0.000119755	1.9317
GOTERM_BP_FAT	GO:0030099~myeloid cell differentiation	0.000125739	2.08545
GOTERM_BP_FAT	GO:0006913~nucleocytoplasmic transport	0.000125739	2.08545
GOTERM_BP_FAT	GO:0051169~nuclear transport	0.000125739	2.08545
GOTERM_BP_FAT	GO:0070727~cellular macromolecule localization	0.000129405	1.49608
GOTERM_BP_FAT	GO:0044093~positive regulation of molecular function	0.000132725	1.53473
GOTERM_CC_FAT	GO:0005783~endoplasmic reticulum	0.000138683	1.35334
GOTERM_CC_FAT	GO:0005938~cell cortex	0.000145151	1.87385
KEGG_PATHWAY	gga04650:Natural killer cell mediated cytotoxicity	0.000146659	1.7667
GOTERM_BP_FAT	GO:0034613~cellular protein localization	0.000151438	1.49477
GOTERM_BP_FAT	GO:0030217~T cell differentiation	0.000152127	2.1498
GOTERM_CC_FAT	GO:0016023~cytoplasmic membrane-bounded vesicle	0.000153349	1.55556
GOTERM_BP_FAT	GO:0045944~positive regulation of transcription from RNA polymerase II promoter	0.000167546	1.48547
KEGG_PATHWAY	gga04810:Regulation of actin cytoskeleton	0.00018813	1.44189
GOTERM_BP_FAT	GO:0008217~regulation of blood pressure	0.00019303	2.34564
GOTERM_BP_FAT	GO:0033674~positive regulation of kinase activity	0.000194653	1.76884
GOTERM_BP_FAT	GO:0019228~regulation of action potential in neuron	0.000215753	3.17351
GOTERM_BP_FAT	GO:0006974~response to DNA damage stimulus	0.000218772	1.50065
GOTERM_BP_FAT	GO:0048610~reproductive cellular process	0.000234886	1.83087
GOTERM_BP_FAT	GO:0007507~heart development	0.000240079	1.58675
GOTERM_BP_FAT	GO:0051098~regulation of binding	0.000256059	2.05345
GOTERM_CC_FAT	GO:0005815~microtubule organizing center	0.00026495	1.76522
GOTERM_CC_FAT	GO:0005694~chromosome	0.000266549	1.38849
GOTERM_BP_FAT	GO:0008284~positive regulation of cell proliferation	0.00026767	1.48097
GOTERM_CC_FAT	GO:0005626~insoluble fraction	0.000269814	1.48347
GOTERM_CC_FAT	GO:0005813~centrosome	0.000270321	1.82701
GOTERM_BP_FAT	GO:0016481~negative regulation of transcription	0.000282664	1.51894
GOTERM_BP_FAT	GO:0055082~cellular chemical homeostasis	0.000285712	1.62453
GOTERM_BP_FAT	GO:0006873~cellular ion homeostasis	0.000285712	1.62453
GOTERM_BP_FAT	GO:0007600~sensory perception	0.000285712	1.62453
GOTERM_BP_FAT	GO:0006886~intracellular protein transport	0.000299803	1.4979
GOTERM_BP_FAT	GO:0048872~homeostasis of number of cells	0.000301908	1.93507
GOTERM_MF_FAT	GO:0004713~protein tyrosine kinase activity	0.000312789	1.57986
GOTERM_CC_FAT	GO:0005624~membrane fraction	0.000314488	1.48867
GOTERM_BP_FAT	GO:0007010~cytoskeleton organization	0.000315782	1.50742
GOTERM_BP_FAT	GO:0032989~cellular component morphogenesis	0.000331383	1.51776
GOTERM_BP_FAT	GO:0019226~transmission of nerve impulse	0.000342423	1.74543
GOTERM_BP_FAT	GO:0033365~protein localization in organelle	0.000346227	1.95293
GOTERM_BP_FAT	GO:0030031~cell projection assembly	0.000349943	2.15345
GOTERM_BP_FAT	GO:0009719~response to endogenous stimulus	0.000364313	1.79633
GOTERM_BP_FAT	GO:0040014~regulation of multicellular organism growth	0.000381375	2.19704
GOTERM_BP_FAT	GO:0048515~spermatid differentiation	0.000391157	2.72015
GOTERM_MF_FAT	GO:0003712~transcription cofactor activity	0.000404626	1.90845
GOTERM_BP_FAT	GO:0042129~regulation of T cell proliferation	0.00041025	2.2479
GOTERM_BP_FAT	GO:0050801~ion homeostasis	0.000437752	1.55437
GOTERM_BP_FAT	GO:0019725~cellular homeostasis	0.000468036	1.46655
GOTERM_BP_FAT	GO:0001932~regulation of protein amino acid phosphorylation	0.000471302	1.75676
GOTERM_BP_FAT	GO:0043062~extracellular structure organization	0.000471302	1.75676
GOTERM_CC_FAT	GO:0005788~endoplasmic reticulum lumen	0.000483352	2.25556
GOTERM_CC_FAT	GO:0031252~cell leading edge	0.000484515	1.85601
GOTERM_BP_FAT	GO:0050863~regulation of T cell activation	0.000496023	1.88899
GOTERM_BP_FAT	GO:0001817~regulation of cytokine production	0.000497437	1.81343
GOTERM_BP_FAT	GO:0006936~muscle contraction	0.000512955	2.01951
GOTERM_BP_FAT	GO:0032446~protein modification by small protein conjugation	0.000512955	2.01951
KEGG_PATHWAY	gga04510:Focal adhesion	0.00054273	1.40469
GOTERM_BP_FAT	GO:0060537~muscle tissue development	0.000552872	1.76306
GOTERM_BP_FAT	GO:0032270~positive regulation of cellular protein metabolic process	0.000552872	1.76306
GOTERM_CC_FAT	GO:0005769~early endosome	0.000582419	2.49847
KEGG_PATHWAY	gga04920:Adipocytokine signaling pathway	0.000591131	1.7735
GOTERM_BP_FAT	GO:0045860~positive regulation of protein kinase activity	0.000594355	1.72122
GOTERM_CC_FAT	GO:0031090~organelle membrane	0.000594743	1.25803
GOTERM_BP_FAT	GO:0046903~secretion	0.000622824	1.68593
GOTERM_BP_FAT	GO:0043085~positive regulation of catalytic activity	0.00062569	1.51261
GOTERM_BP_FAT	GO:0009611~response to wounding	0.000636603	1.58675
GOTERM_BP_FAT	GO:0050865~regulation of cell activation	0.000648506	1.76984
GOTERM_BP_FAT	GO:0043405~regulation of MAP kinase activity	0.000652564	2.0792
GOTERM_BP_FAT	GO:0043086~negative regulation of catalytic activity	0.000663211	1.92081
GOTERM_BP_FAT	GO:0051052~regulation of DNA metabolic process	0.000663211	1.92081
GOTERM_CC_FAT	GO:0005768~endosome	0.000710101	1.67814
GOTERM_BP_FAT	GO:0006261~DNA-dependent DNA replication	0.000729146	2.11567
GOTERM_CC_FAT	GO:0043235~receptor complex	0.000771496	1.70638
GOTERM_BP_FAT	GO:0010608~posttranscriptional regulation of gene expression	0.000790785	1.84506
GOTERM_BP_FAT	GO:0030098~lymphocyte differentiation	0.000790785	1.84506
GOTERM_MF_FAT	GO:0030955~potassium ion binding	0.000804319	2.14131
GOTERM_BP_FAT	GO:0051247~positive regulation of protein metabolic process	0.000821977	1.731
GOTERM_CC_FAT	GO:0012505~endomembrane system	0.000827182	1.31148
GOTERM_BP_FAT	GO:0007265~Ras protein signal transduction	0.000852717	2.88501
GOTERM_MF_FAT	GO:0005496~steroid binding	0.000873723	2.41493
GOTERM_MF_FAT	GO:0015631~tubulin binding	0.000873723	2.41493
GOTERM_CC_FAT	GO:0042598~vesicular fraction	0.000882204	1.83099
GOTERM_BP_FAT	GO:0055001~muscle cell development	0.000885711	2.20766
GOTERM_BP_FAT	GO:0007517~muscle organ development	0.00088797	1.65999
GOTERM_MF_FAT	GO:0016563~transcription activator activity	0.000920246	1.58928
GOTERM_BP_FAT	GO:0048232~male gamete generation	0.00092172	1.85766
GOTERM_BP_FAT	GO:0007283~spermatogenesis	0.00092172	1.85766
GOTERM_BP_FAT	GO:0008380~RNA splicing	0.00092172	1.85766
GOTERM_BP_FAT	GO:0031401~positive regulation of protein modification process	0.00092172	1.85766
GOTERM_BP_FAT	GO:0001508~regulation of action potential	0.000989513	2.68528
GOTERM_MF_FAT	GO:0046982~protein heterodimerization activity	0.000997141	1.75521
GOTERM_BP_FAT	GO:0030030~cell projection organization	0.00100734	1.5082
GOTERM_BP_FAT	GO:0048511~rhythmic process	0.00100968	1.98344
GOTERM_BP_FAT	GO:0006954~inflammatory response	0.00100968	1.98344
GOTERM_BP_FAT	GO:0042770~DNA damage response, signal transduction	0.00101632	2.33837
GOTERM_BP_FAT	GO:0055002~striated muscle cell development	0.00101632	2.33837
GOTERM_CC_FAT	GO:0016604~nuclear body	0.00103528	2.22903
GOTERM_BP_FAT	GO:0006259~DNA metabolic process	0.00104186	1.3271
GOTERM_BP_FAT	GO:0007059~chromosome segregation	0.00105145	2.4268
GOTERM_BP_FAT	GO:0001944~vasculature development	0.00105922	1.52064
GOTERM_CC_FAT	GO:0042995~cell projection	0.00110866	1.38531
GOTERM_CC_FAT	GO:0009897~external side of plasma membrane	0.00112346	1.64523
GOTERM_BP_FAT	GO:0042692~muscle cell differentiation	0.00113727	1.74232
GOTERM_BP_FAT	GO:0007398~ectoderm development	0.00122609	1.80313
GOTERM_BP_FAT	GO:0002684~positive regulation of immune system process	0.00123378	1.66479
GOTERM_BP_FAT	GO:0003012~muscle system process	0.00124884	1.88695
GOTERM_BP_FAT	GO:0010324~membrane invagination	0.00124884	1.88695
GOTERM_BP_FAT	GO:0060249~anatomical structure homeostasis	0.00124884	1.88695
GOTERM_BP_FAT	GO:0006897~endocytosis	0.00124884	1.88695
GOTERM_MF_FAT	GO:0030674~protein binding, bridging	0.00127008	2.87491
GOTERM_CC_FAT	GO:0016323~basolateral plasma membrane	0.0013046	1.68415
GOTERM_BP_FAT	GO:0050670~regulation of lymphocyte proliferation	0.00131519	2.04011
GOTERM_BP_FAT	GO:0070663~regulation of leukocyte proliferation	0.00131519	2.04011
GOTERM_BP_FAT	GO:0017038~protein import	0.00131519	2.04011
GOTERM_BP_FAT	GO:0032944~regulation of mononuclear cell proliferation	0.00131519	2.04011
GOTERM_BP_FAT	GO:0007611~learning or memory	0.00131519	2.04011
GOTERM_CC_FAT	GO:0000228~nuclear chromosome	0.00136311	1.69954
GOTERM_BP_FAT	GO:0045597~positive regulation of cell differentiation	0.00140294	1.56667
GOTERM_MF_FAT	GO:0019787~small conjugating protein ligase activity	0.00140675	1.83994
GOTERM_CC_FAT	GO:0015630~microtubule cytoskeleton	0.00142211	1.38689
GOTERM_BP_FAT	GO:0001568~blood vessel development	0.00145776	1.51776
GOTERM_BP_FAT	GO:0032535~regulation of cellular component size	0.00146381	1.60975
GOTERM_BP_FAT	GO:0042113~B cell activation	0.0014904	2.07499
GOTERM_BP_FAT	GO:0007498~mesoderm development	0.0014904	2.07499
GOTERM_CC_FAT	GO:0005759~mitochondrial matrix	0.00155522	1.77867
GOTERM_CC_FAT	GO:0031980~mitochondrial lumen	0.00155522	1.77867
GOTERM_MF_FAT	GO:0016564~transcription repressor activity	0.00156977	1.69667
GOTERM_CC_FAT	GO:0005792~microsome	0.00158345	1.80445
GOTERM_BP_FAT	GO:0006468~protein amino acid phosphorylation	0.0016	1.23089
GOTERM_BP_FAT	GO:0014706~striated muscle tissue development	0.00166514	1.70881
GOTERM_BP_FAT	GO:0007005~mitochondrion organization	0.0016838	1.92334
GOTERM_BP_FAT	GO:0007369~gastrulation	0.0016838	1.92334
GOTERM_BP_FAT	GO:0008156~negative regulation of DNA replication	0.00176869	3.17351
GOTERM_BP_FAT	GO:0007272~ensheathment of neurons	0.00176869	3.17351
GOTERM_BP_FAT	GO:0008366~axon ensheathment	0.00176869	3.17351
GOTERM_BP_FAT	GO:0051249~regulation of lymphocyte activation	0.00185252	1.76306
GOTERM_BP_FAT	GO:0044087~regulation of cellular component biogenesis	0.00185252	1.76306
GOTERM_BP_FAT	GO:0006606~protein import into nucleus	0.00187397	2.16376
GOTERM_BP_FAT	GO:0001819~positive regulation of cytokine production	0.00187397	2.16376
GOTERM_BP_FAT	GO:0051170~nuclear import	0.00187397	2.16376
GOTERM_BP_FAT	GO:0043406~positive regulation of MAP kinase activity	0.00187397	2.16376
GOTERM_BP_FAT	GO:0042102~positive regulation of T cell proliferation	0.00187397	2.16376
GOTERM_BP_FAT	GO:0006006~glucose metabolic process	0.00204615	1.63965
GOTERM_BP_FAT	GO:0006275~regulation of DNA replication	0.00206997	2.22146
GOTERM_MF_FAT	GO:0004714~transmembrane receptor protein tyrosine kinase activity	0.00215327	1.72495
GOTERM_BP_FAT	GO:0009725~response to hormone stimulus	0.00218023	1.77126
GOTERM_BP_FAT	GO:0006260~DNA replication	0.00222592	1.49957
GOTERM_BP_FAT	GO:0034440~lipid oxidation	0.00224367	2.85616
GOTERM_BP_FAT	GO:0030834~regulation of actin filament depolymerization	0.00224367	2.85616
GOTERM_BP_FAT	GO:0019395~fatty acid oxidation	0.00224367	2.85616
GOTERM_BP_FAT	GO:0043408~regulation of MAPKKK cascade	0.00225299	2.29198
GOTERM_BP_FAT	GO:0032880~regulation of protein localization	0.0022539	1.96976
GOTERM_BP_FAT	GO:0006302~double-strand break repair	0.0022539	1.96976
GOTERM_BP_FAT	GO:0006511~ubiquitin-dependent protein catabolic process	0.00228793	1.56502
GOTERM_BP_FAT	GO:0051094~positive regulation of developmental process	0.00230057	1.47456
GOTERM_BP_FAT	GO:0051146~striated muscle cell differentiation	0.00230911	1.85121
GOTERM_BP_FAT	GO:0050870~positive regulation of T cell activation	0.00230911	1.85121
GOTERM_BP_FAT	GO:0009416~response to light stimulus	0.00231588	1.71898
GOTERM_BP_FAT	GO:0002694~regulation of leukocyte activation	0.00231588	1.71898
GOTERM_BP_FAT	GO:0043010~camera-type eye development	0.00231588	1.71898
GOTERM_BP_FAT	GO:0051640~organelle localization	0.00240218	2.38013
GOTERM_MF_FAT	GO:0003682~chromatin binding	0.00240354	1.69469
GOTERM_BP_FAT	GO:0048747~muscle fiber development	0.00245494	2.64459
GOTERM_BP_FAT	GO:0007033~vacuole organization	0.00245494	2.64459
GOTERM_BP_FAT	GO:0031023~microtubule organizing center organization	0.00245494	2.64459
GOTERM_BP_FAT	GO:0019221~cytokine-mediated signaling pathway	0.0024854	2.49347
GOTERM_BP_FAT	GO:0051656~establishment of organelle localization	0.0024854	2.49347
GOTERM_BP_FAT	GO:0010927~cellular component assembly involved in morphogenesis	0.0024854	2.49347
GOTERM_MF_FAT	GO:0019900~kinase binding	0.00249324	2.15618
GOTERM_CC_FAT	GO:0044454~nuclear chromosome part	0.002516	1.70948
GOTERM_BP_FAT	GO:0016567~protein ubiquitination	0.00259768	1.99813
GOTERM_MF_FAT	GO:0047485~protein N-terminus binding	0.00271438	2.52992
GOTERM_BP_FAT	GO:0035295~tube development	0.0027268	1.45075
GOTERM_BP_FAT	GO:0051130~positive regulation of cellular component organization	0.0027325	1.72473
GOTERM_BP_FAT	GO:0034660~ncRNA metabolic process	0.00276129	1.51119
GOTERM_BP_FAT	GO:0040007~growth	0.00277667	1.58675
GOTERM_CC_FAT	GO:0005912~adherens junction	0.00279897	1.77626
GOTERM_CC_FAT	GO:0019898~extrinsic to membrane	0.00293862	1.48677
GOTERM_BP_FAT	GO:0034504~protein localization in nucleus	0.00298348	2.03105
GOTERM_BP_FAT	GO:0050671~positive regulation of lymphocyte proliferation	0.00298348	2.03105
GOTERM_BP_FAT	GO:0032946~positive regulation of mononuclear cell proliferation	0.00298348	2.03105
GOTERM_BP_FAT	GO:0070665~positive regulation of leukocyte proliferation	0.00298348	2.03105
GOTERM_BP_FAT	GO:0008544~epidermis development	0.0030209	1.79018
GOTERM_BP_FAT	GO:0032101~regulation of response to external stimulus	0.0030209	1.79018
GOTERM_BP_FAT	GO:0006325~chromatin organization	0.00313675	1.41341
GOTERM_BP_FAT	GO:0040008~regulation of growth	0.00314206	1.46984
GOTERM_BP_FAT	GO:0006979~response to oxidative stress	0.00315956	1.88427
GOTERM_CC_FAT	GO:0043232~intracellular non-membrane-bounded organelle	0.0031856	1.12943
GOTERM_CC_FAT	GO:0043228~non-membrane-bounded organelle	0.0031856	1.12943
GOTERM_BP_FAT	GO:0001525~angiogenesis	0.00333454	1.6839
GOTERM_BP_FAT	GO:0051259~protein oligomerization	0.00341127	2.06968
GOTERM_BP_FAT	GO:0006366~transcription from RNA polymerase II promoter	0.00341127	2.06968
GOTERM_BP_FAT	GO:0043434~response to peptide hormone stimulus	0.00341127	2.06968
GOTERM_MF_FAT	GO:0042393~histone binding	0.00342203	3.06657
GOTERM_MF_FAT	GO:0004672~protein kinase activity	0.00350019	1.23211
GOTERM_BP_FAT	GO:0045937~positive regulation of phosphate metabolic process	0.0035565	1.80118
GOTERM_BP_FAT	GO:0042327~positive regulation of phosphorylation	0.0035565	1.80118
GOTERM_BP_FAT	GO:0016570~histone modification	0.0035565	1.80118
GOTERM_BP_FAT	GO:0021700~developmental maturation	0.0035565	1.80118
GOTERM_BP_FAT	GO:0010562~positive regulation of phosphorus metabolic process	0.0035565	1.80118
GOTERM_BP_FAT	GO:0000226~microtubule cytoskeleton organization	0.0035565	1.80118
GOTERM_MF_FAT	GO:0050662~coenzyme binding	0.00363125	1.46458
GOTERM_MF_FAT	GO:0017124~SH3 domain binding	0.00369376	2.24243
GOTERM_BP_FAT	GO:0006508~proteolysis	0.00370878	1.2074
GOTERM_CC_FAT	GO:0048471~perinuclear region of cytoplasm	0.00379845	1.65041
GOTERM_BP_FAT	GO:0050867~positive regulation of cell activation	0.00380833	1.73787
GOTERM_BP_FAT	GO:0042063~gliogenesis	0.00387756	2.11567
GOTERM_BP_FAT	GO:0001654~eye development	0.00394757	1.61459
GOTERM_MF_FAT	GO:0043176~amine binding	0.00418606	1.8728
GOTERM_BP_FAT	GO:0001934~positive regulation of protein amino acid phosphorylation	0.0041874	1.81343
GOTERM_BP_FAT	GO:0022604~regulation of cell morphogenesis	0.00430767	1.92677
GOTERM_BP_FAT	GO:0000902~cell morphogenesis	0.0043154	1.4425
GOTERM_CC_FAT	GO:0044429~mitochondrial part	0.00437515	1.30731
KEGG_PATHWAY	gga04910:Insulin signaling pathway	0.00443504	1.42346
GOTERM_MF_FAT	GO:0051082~unfolded protein binding	0.00453425	1.76506
GOTERM_MF_FAT	GO:0031406~carboxylic acid binding	0.00456574	1.69113
GOTERM_BP_FAT	GO:0050953~sensory perception of light stimulus	0.00466036	1.69254
GOTERM_BP_FAT	GO:0007601~visual perception	0.00466036	1.69254
GOTERM_CC_FAT	GO:0005819~spindle	0.004669	1.72243
GOTERM_CC_FAT	GO:0070161~anchoring junction	0.004669	1.72243
GOTERM_BP_FAT	GO:0050808~synapse organization	0.0048785	2.24012
GOTERM_BP_FAT	GO:0031400~negative regulation of protein modification process	0.0048785	2.24012
GOTERM_BP_FAT	GO:0001707~mesoderm formation	0.0048785	2.24012
GOTERM_BP_FAT	GO:0006265~DNA topological change	0.00496253	3.17351
GOTERM_BP_FAT	GO:0002244~hemopoietic progenitor cell differentiation	0.00496253	3.17351
GOTERM_BP_FAT	GO:0046640~regulation of alpha-beta T cell proliferation	0.00496253	3.17351
GOTERM_BP_FAT	GO:0046641~positive regulation of alpha-beta T cell proliferation	0.00496253	3.17351
GOTERM_BP_FAT	GO:0042552~myelination	0.00496253	3.17351
GOTERM_BP_FAT	GO:0033043~regulation of organelle organization	0.0049661	1.54008
GOTERM_BP_FAT	GO:0032956~regulation of actin cytoskeleton organization	0.0050195	1.95293
GOTERM_BP_FAT	GO:0051101~regulation of DNA binding	0.0050195	1.95293
GOTERM_CC_FAT	GO:0030665~clathrin coated vesicle membrane	0.0050233	2.70668
GOTERM_BP_FAT	GO:0048598~embryonic morphogenesis	0.00508911	1.34765
GOTERM_CC_FAT	GO:0030027~lamellipodium	0.0051931	1.99439
GOTERM_BP_FAT	GO:0051251~positive regulation of lymphocyte activation	0.00531676	1.75378
GOTERM_BP_FAT	GO:0065003~macromolecular complex assembly	0.00534011	1.35679
GOTERM_BP_FAT	GO:0002764~immune response-regulating signal transduction	0.00535884	2.32724
GOTERM_BP_FAT	GO:0045669~positive regulation of osteoblast differentiation	0.00535884	2.32724
GOTERM_BP_FAT	GO:0002757~immune response-activating signal transduction	0.00535884	2.32724
GOTERM_BP_FAT	GO:0032774~RNA biosynthetic process	0.00551396	1.69746
GOTERM_BP_FAT	GO:0006916~anti-apoptosis	0.00551396	1.69746
GOTERM_BP_FAT	GO:0022618~ribonucleoprotein complex assembly	0.00575216	2.44116
GOTERM_BP_FAT	GO:0048167~regulation of synaptic plasticity	0.00575216	2.44116
GOTERM_BP_FAT	GO:0009267~cellular response to starvation	0.00578443	2.8209
GOTERM_BP_FAT	GO:0042594~response to starvation	0.00578443	2.8209
GOTERM_BP_FAT	GO:0070302~regulation of stress-activated protein kinase signaling pathway	0.00578443	2.8209
GOTERM_BP_FAT	GO:0046328~regulation of JNK cascade	0.00578443	2.8209
GOTERM_BP_FAT	GO:0030278~regulation of ossification	0.00580547	1.84268
GOTERM_BP_FAT	GO:0006887~exocytosis	0.00583764	1.98344
GOTERM_BP_FAT	GO:0043410~positive regulation of MAPKKK cascade	0.00595287	2.59651
GOTERM_BP_FAT	GO:0048741~skeletal muscle fiber development	0.00595287	2.59651
GOTERM_BP_FAT	GO:0050851~antigen receptor-mediated signaling pathway	0.00595287	2.59651
GOTERM_BP_FAT	GO:0002768~immune response-regulating cell surface receptor signaling pathway	0.00595287	2.59651
GOTERM_BP_FAT	GO:0002429~immune response-activating cell surface receptor signaling pathway	0.00595287	2.59651
GOTERM_BP_FAT	GO:0043933~macromolecular complex subunit organization	0.0060845	1.33849
GOTERM_MF_FAT	GO:0016790~thiolester hydrolase activity	0.00619071	1.6586
GOTERM_MF_FAT	GO:0019838~growth factor binding	0.00619071	1.6586
GOTERM_BP_FAT	GO:0060541~respiratory system development	0.00651622	1.61787
GOTERM_BP_FAT	GO:0051493~regulation of cytoskeleton organization	0.00652788	1.70286
GOTERM_BP_FAT	GO:0006917~induction of apoptosis	0.00658822	1.65574
GOTERM_BP_FAT	GO:0012502~induction of programmed cell death	0.00658822	1.65574
GOTERM_CC_FAT	GO:0044432~endoplasmic reticulum part	0.00676502	1.42457
GOTERM_BP_FAT	GO:0051969~regulation of transmission of nerve impulse	0.00677162	2.01951
GOTERM_BP_FAT	GO:0031644~regulation of neurological system process	0.00677162	2.01951
GOTERM_BP_FAT	GO:0051054~positive regulation of DNA metabolic process	0.00677162	2.01951
GOTERM_BP_FAT	GO:0070271~protein complex biogenesis	0.00681442	1.4332
GOTERM_BP_FAT	GO:0006461~protein complex assembly	0.00681442	1.4332
GOTERM_BP_FAT	GO:0042493~response to drug	0.00683537	1.86033
GOTERM_CC_FAT	GO:0044449~contractile fiber part	0.00745866	1.67177
GOTERM_MF_FAT	GO:0031402~sodium ion binding	0.007486	2.58742
GOTERM_BP_FAT	GO:0006351~transcription, DNA-dependent	0.00773346	1.70881
GOTERM_BP_FAT	GO:0016569~covalent chromatin modification	0.00773346	1.70881
GOTERM_BP_FAT	GO:0009617~response to bacterium	0.00780267	1.65888
GOTERM_BP_FAT	GO:0051329~interphase of mitotic cell cycle	0.00782755	2.06278
GOTERM_BP_FAT	GO:0034101~erythrocyte homeostasis	0.00782755	2.06278
GOTERM_BP_FAT	GO:0051325~interphase	0.00782755	2.06278
GOTERM_CC_FAT	GO:0000775~chromosome, centromeric region	0.00789035	1.69167
GOTERM_BP_FAT	GO:0008285~negative regulation of cell proliferation	0.00797629	1.45293
GOTERM_BP_FAT	GO:0048729~tissue morphogenesis	0.00797629	1.45293
GOTERM_BP_FAT	GO:0001501~skeletal system development	0.00811127	1.36382
GOTERM_MF_FAT	GO:0048037~cofactor binding	0.00853446	1.34291
GOTERM_MF_FAT	GO:0043021~ribonucleoprotein binding	0.00855378	2.75992
KEGG_PATHWAY	gga04620:Toll-like receptor signaling pathway	0.00855796	1.48112
GOTERM_CC_FAT	GO:0044427~chromosomal part	0.0087056	1.30968
GOTERM_BP_FAT	GO:0006310~DNA recombination	0.00880417	1.7851
GOTERM_BP_FAT	GO:0032940~secretion by cell	0.00886445	1.58675
GOTERM_BP_FAT	GO:0010001~glial cell differentiation	0.00900431	2.11567
GOTERM_CC_FAT	GO:0044463~cell projection part	0.00911201	1.76975
GOTERM_CC_FAT	GO:0000793~condensed chromosome	0.00911201	1.76975
GOTERM_CC_FAT	GO:0044448~cell cortex part	0.00911201	1.76975
GOTERM_CC_FAT	GO:0030863~cortical cytoskeleton	0.00918705	2.12667
GOTERM_CC_FAT	GO:0042383~sarcolemma	0.00918705	2.12667
GOTERM_MF_FAT	GO:0003916~DNA topoisomerase activity	0.00926039	3.4499
GOTERM_MF_FAT	GO:0045502~dynein binding	0.00926039	3.4499
GOTERM_CC_FAT	GO:0030054~cell junction	0.00944711	1.30897
GOTERM_CC_FAT	GO:0016591~DNA-directed RNA polymerase II, holoenzyme	0.00944726	1.80445
GOTERM_BP_FAT	GO:0070201~regulation of establishment of protein localization	0.00947021	1.90411
GOTERM_BP_FAT	GO:0001764~neuron migration	0.00947021	1.90411
GOTERM_MF_FAT	GO:0003714~transcription corepressor activity	0.0096831	2.23229
GOTERM_CC_FAT	GO:0000790~nuclear chromatin	0.00986676	1.89467
GOTERM_CC_FAT	GO:0031674~I band	0.00987364	1.95482
GOTERM_BP_FAT	GO:0048514~blood vessel morphogenesis	0.0100573	1.46148
GOTERM_BP_FAT	GO:0016310~phosphorylation	0.0102413	1.16768
GOTERM_BP_FAT	GO:0030705~cytoskeleton-dependent intracellular transport	0.0102866	2.18179
GOTERM_BP_FAT	GO:0002253~activation of immune response	0.0102866	2.18179
GOTERM_CC_FAT	GO:0031975~envelope	0.0103366	1.25551
GOTERM_BP_FAT	GO:0006417~regulation of translation	0.0104286	1.79832
GOTERM_CC_FAT	GO:0043292~contractile fiber	0.0106921	1.60938
GOTERM_BP_FAT	GO:0007346~regulation of mitotic cell cycle	0.0108788	1.72276
GOTERM_BP_FAT	GO:0002696~positive regulation of leukocyte activation	0.0109682	1.66609
GOTERM_BP_FAT	GO:0051348~negative regulation of transferase activity	0.0111401	1.9317
GOTERM_BP_FAT	GO:0008064~regulation of actin polymerization or depolymerization	0.0111401	1.9317
GOTERM_BP_FAT	GO:0030832~regulation of actin filament length	0.0111401	1.9317
GOTERM_CC_FAT	GO:0031967~organelle envelope	0.0111643	1.25431
GOTERM_BP_FAT	GO:0050731~positive regulation of peptidyl-tyrosine phosphorylation	0.0116323	2.26679
GOTERM_BP_FAT	GO:0031668~cellular response to extracellular stimulus	0.0116323	2.26679
GOTERM_BP_FAT	GO:0051053~negative regulation of DNA metabolic process	0.0116323	2.26679
GOTERM_BP_FAT	GO:0048538~thymus development	0.0116323	2.26679
GOTERM_BP_FAT	GO:0002573~myeloid leukocyte differentiation	0.0116323	2.26679
GOTERM_BP_FAT	GO:0034330~cell junction organization	0.0116323	2.26679
GOTERM_MF_FAT	GO:0008017~microtubule binding	0.0118988	2.29993
GOTERM_MF_FAT	GO:0046332~SMAD binding	0.0118988	2.29993
GOTERM_BP_FAT	GO:0006281~DNA repair	0.0123501	1.37315
GOTERM_BP_FAT	GO:0032970~regulation of actin filament-based process	0.0123612	1.81343
KEGG_PATHWAY	gga03050:Proteasome	0.0123932	1.73458
GOTERM_BP_FAT	GO:0015980~energy derivation by oxidation of organic compounds	0.0123991	1.58675
GOTERM_BP_FAT	GO:0007268~synaptic transmission	0.0123991	1.58675
GOTERM_BP_FAT	GO:0032392~DNA geometric change	0.0129487	2.38013
GOTERM_BP_FAT	GO:0022406~membrane docking	0.0129487	2.38013
GOTERM_BP_FAT	GO:0032508~DNA duplex unwinding	0.0129487	2.38013
GOTERM_MF_FAT	GO:0019901~protein kinase binding	0.0129497	2.06994
GOTERM_BP_FAT	GO:0030534~adult behavior	0.0130202	1.67027
GOTERM_CC_FAT	GO:0045121~membrane raft	0.0130941	1.65893
GOTERM_CC_FAT	GO:0030017~sarcomere	0.0130941	1.65893
GOTERM_BP_FAT	GO:0001704~formation of primary germ layer	0.0130942	1.96455
GOTERM_BP_FAT	GO:0050804~regulation of synaptic transmission	0.0130942	1.96455
GOTERM_BP_FAT	GO:0046777~protein amino acid autophosphorylation	0.0130942	1.96455
GOTERM_CC_FAT	GO:0005773~vacuole	0.0134626	1.54667
GOTERM_CC_FAT	GO:0009898~internal side of plasma membrane	0.0134626	1.54667
GOTERM_BP_FAT	GO:0006635~fatty acid beta-oxidation	0.0136684	3.17351
GOTERM_BP_FAT	GO:0009062~fatty acid catabolic process	0.0136684	3.17351
GOTERM_BP_FAT	GO:0034612~response to tumor necrosis factor	0.0136684	3.17351
GOTERM_BP_FAT	GO:0007613~memory	0.0140462	2.53881
GOTERM_BP_FAT	GO:0031669~cellular response to nutrient levels	0.0140462	2.53881
GOTERM_BP_FAT	GO:0006986~response to unfolded protein	0.0140462	2.53881
GOTERM_BP_FAT	GO:0051297~centrosome organization	0.0140462	2.53881
GOTERM_BP_FAT	GO:0034976~response to endoplasmic reticulum stress	0.0140462	2.53881
KEGG_PATHWAY	gga00020:Citrate cycle (TCA cycle)	0.0141633	1.83465
GOTERM_BP_FAT	GO:0007423~sensory organ development	0.0142433	1.36896
GOTERM_BP_FAT	GO:0031396~regulation of protein ubiquitination	0.0145441	2.77682
GOTERM_BP_FAT	GO:0030835~negative regulation of actin filament depolymerization	0.0145441	2.77682
GOTERM_BP_FAT	GO:0007098~centrosome cycle	0.0145441	2.77682
GOTERM_BP_FAT	GO:0051693~actin filament capping	0.0145441	2.77682
GOTERM_BP_FAT	GO:0007040~lysosome organization	0.0145441	2.77682
GOTERM_BP_FAT	GO:0010638~positive regulation of organelle organization	0.0146627	1.83087
GOTERM_BP_FAT	GO:0007626~locomotory behavior	0.014789	1.43866
GOTERM_MF_FAT	GO:0005516~calmodulin binding	0.0150401	1.84816
GOTERM_BP_FAT	GO:0051129~negative regulation of cellular component organization	0.015197	1.62546
GOTERM_BP_FAT	GO:0040017~positive regulation of locomotion	0.0153599	1.74031
GOTERM_BP_FAT	GO:0051090~regulation of transcription factor activity	0.0153724	2.00432
GOTERM_BP_FAT	GO:0048332~mesoderm morphogenesis	0.0153724	2.00432
GOTERM_BP_FAT	GO:0042108~positive regulation of cytokine biosynthetic process	0.0153724	2.00432
GOTERM_CC_FAT	GO:0042645~mitochondrial nucleoid	0.0153787	2.40593
GOTERM_CC_FAT	GO:0009295~nucleoid	0.0153787	2.40593
GOTERM_CC_FAT	GO:0005667~transcription factor complex	0.0157208	1.33847
GOTERM_BP_FAT	GO:0006793~phosphorus metabolic process	0.0164266	1.14029
GOTERM_BP_FAT	GO:0006796~phosphate metabolic process	0.0164266	1.14029
GOTERM_BP_FAT	GO:0051726~regulation of cell cycle	0.016855	1.41045
GOTERM_CC_FAT	GO:0030016~myofibril	0.0169975	1.57889
GOTERM_CC_FAT	GO:0000118~histone deacetylase complex	0.0172944	2.21455
GOTERM_BP_FAT	GO:0048871~multicellular organismal homeostasis	0.0174066	1.85121
GOTERM_BP_FAT	GO:0008344~adult locomotory behavior	0.0174066	1.85121
KEGG_PATHWAY	gga04210:Apoptosis	0.0176167	1.44973
GOTERM_CC_FAT	GO:0016585~chromatin remodeling complex	0.0178974	1.85194
GOTERM_BP_FAT	GO:0010212~response to ionizing radiation	0.0180125	2.05345
GOTERM_BP_FAT	GO:0006941~striated muscle contraction	0.0180125	2.05345
GOTERM_CC_FAT	GO:0005798~Golgi-associated vesicle	0.0182344	2.08206
GOTERM_BP_FAT	GO:0046395~carboxylic acid catabolic process	0.0182816	1.7509
GOTERM_BP_FAT	GO:0048589~developmental growth	0.0182816	1.7509
GOTERM_BP_FAT	GO:0016054~organic acid catabolic process	0.0182816	1.7509
GOTERM_BP_FAT	GO:0051606~detection of stimulus	0.0182816	1.7509
GOTERM_CC_FAT	GO:0045177~apical part of cell	0.0183466	1.59216
GOTERM_MF_FAT	GO:0003713~transcription coactivator activity	0.0188935	1.85764
GOTERM_BP_FAT	GO:0051253~negative regulation of RNA metabolic process	0.019854	1.37519
KEGG_PATHWAY	gga03440:Homologous recombination	0.0200916	1.87913
GOTERM_BP_FAT	GO:0030029~actin filament-based process	0.0201094	1.43031
GOTERM_BP_FAT	GO:0034470~ncRNA processing	0.0202568	1.5002
GOTERM_CC_FAT	GO:0005874~microtubule	0.0202829	1.46161
GOTERM_MF_FAT	GO:0003729~mRNA binding	0.0202947	2.15618
GOTERM_CC_FAT	GO:0031225~anchored to membrane	0.0206817	1.51838
GOTERM_BP_FAT	GO:0000187~activation of MAPK activity	0.0210425	2.11567
GOTERM_BP_FAT	GO:0046651~lymphocyte proliferation	0.0210425	2.11567
GOTERM_BP_FAT	GO:0010464~regulation of mesenchymal cell proliferation	0.0210425	2.11567
GOTERM_BP_FAT	GO:0032943~mononuclear cell proliferation	0.0210425	2.11567
GOTERM_BP_FAT	GO:0051260~protein homooligomerization	0.0210425	2.11567
GOTERM_BP_FAT	GO:0070661~leukocyte proliferation	0.0210425	2.11567
GOTERM_CC_FAT	GO:0005764~lysosome	0.0213109	1.62401
GOTERM_BP_FAT	GO:0051248~negative regulation of protein metabolic process	0.0214416	1.62964
GOTERM_BP_FAT	GO:0032269~negative regulation of cellular protein metabolic process	0.0214416	1.62964
GOTERM_BP_FAT	GO:0055066~di-, tri-valent inorganic cation homeostasis	0.0217164	1.52328
GOTERM_BP_FAT	GO:0007519~skeletal muscle tissue development	0.0217875	1.76306
GOTERM_BP_FAT	GO:0060538~skeletal muscle organ development	0.0217875	1.76306
GOTERM_BP_FAT	GO:0050778~positive regulation of immune response	0.0219156	1.68593
GOTERM_BP_FAT	GO:0043254~regulation of protein complex assembly	0.0219156	1.68593
GOTERM_BP_FAT	GO:0030324~lung development	0.0231381	1.55149
GOTERM_MF_FAT	GO:0003743~translation initiation factor activity	0.0237936	1.72495
GOTERM_BP_FAT	GO:0030198~extracellular matrix organization	0.0244434	1.58675
GOTERM_BP_FAT	GO:0010563~negative regulation of phosphorus metabolic process	0.0244632	2.19704
GOTERM_BP_FAT	GO:0055007~cardiac muscle cell differentiation	0.0244632	2.19704
GOTERM_BP_FAT	GO:0045936~negative regulation of phosphate metabolic process	0.0244632	2.19704
GOTERM_BP_FAT	GO:0046635~positive regulation of alpha-beta T cell activation	0.0244632	2.19704
GOTERM_BP_FAT	GO:0051091~positive regulation of transcription factor activity	0.0244632	2.19704
GOTERM_BP_FAT	GO:0030258~lipid modification	0.0245938	1.90411
GOTERM_BP_FAT	GO:0010035~response to inorganic substance	0.0245938	1.90411
GOTERM_BP_FAT	GO:0007568~aging	0.0245938	1.90411
GOTERM_MF_FAT	GO:0050660~FAD binding	0.0249233	1.57495
GOTERM_BP_FAT	GO:0048666~neuron development	0.0250426	1.35043
KEGG_PATHWAY	gga03030:DNA replication	0.025242	1.78083
KEGG_PATHWAY	gga04060:Cytokine-cytokine receptor interaction	0.0254205	1.28152
GOTERM_BP_FAT	GO:0048469~cell maturation	0.0260043	1.77716
GOTERM_BP_FAT	GO:0007229~integrin-mediated signaling pathway	0.0260043	1.77716
GOTERM_BP_FAT	GO:0051604~protein maturation	0.0260043	1.77716
GOTERM_BP_FAT	GO:0032870~cellular response to hormone stimulus	0.0260043	1.77716
GOTERM_MF_FAT	GO:0019798~procollagen-proline dioxygenase activity	0.0270121	3.4499
GOTERM_MF_FAT	GO:0031543~peptidyl-proline dioxygenase activity	0.0270121	3.4499
GOTERM_BP_FAT	GO:0034622~cellular macromolecular complex assembly	0.0276349	1.35498
GOTERM_BP_FAT	GO:0006575~cellular amino acid derivative metabolic process	0.0280506	1.49342
GOTERM_CC_FAT	GO:0000502~proteasome complex	0.0281522	1.72243
GOTERM_BP_FAT	GO:0006073~cellular glucan metabolic process	0.0282096	2.30801
GOTERM_BP_FAT	GO:0005977~glycogen metabolic process	0.0282096	2.30801
GOTERM_BP_FAT	GO:0048278~vesicle docking	0.0282096	2.30801
GOTERM_BP_FAT	GO:0046890~regulation of lipid biosynthetic process	0.0282096	2.30801
GOTERM_BP_FAT	GO:0000082~G1/S transition of mitotic cell cycle	0.0282096	2.30801
GOTERM_BP_FAT	GO:0060047~heart contraction	0.0282096	2.30801
GOTERM_BP_FAT	GO:0003015~heart process	0.0282096	2.30801
GOTERM_BP_FAT	GO:0045778~positive regulation of ossification	0.0282096	2.30801
GOTERM_BP_FAT	GO:0044042~glucan metabolic process	0.0282096	2.30801
GOTERM_BP_FAT	GO:0051092~positive regulation of NF-kappaB transcription factor activity	0.0282096	2.30801
GOTERM_CC_FAT	GO:0030140~trans-Golgi network transport vesicle	0.0283941	2.70668
GOTERM_MF_FAT	GO:0003707~steroid hormone receptor activity	0.029267	1.59873
GOTERM_BP_FAT	GO:0001894~tissue homeostasis	0.0292727	1.93937
GOTERM_BP_FAT	GO:0030218~erythrocyte differentiation	0.0292727	1.93937
KEGG_PATHWAY	gga04114:Oocyte meiosis	0.0297801	1.35244
GOTERM_BP_FAT	GO:0022613~ribonucleoprotein complex biogenesis	0.0302456	1.51776
GOTERM_BP_FAT	GO:0030323~respiratory tube development	0.0302456	1.51776
GOTERM_BP_FAT	GO:0007548~sex differentiation	0.0304108	1.46922
GOTERM_BP_FAT	GO:0051223~regulation of protein transport	0.0310899	1.79372
GOTERM_BP_FAT	GO:0045667~regulation of osteoblast differentiation	0.0310899	1.79372
GOTERM_BP_FAT	GO:0019216~regulation of lipid metabolic process	0.0310899	1.79372
GOTERM_BP_FAT	GO:0021537~telencephalon development	0.0312139	1.70009
GOTERM_BP_FAT	GO:0042035~regulation of cytokine biosynthetic process	0.0312139	1.70009
GOTERM_BP_FAT	GO:0045892~negative regulation of transcription, DNA-dependent	0.031804	1.34965
GOTERM_BP_FAT	GO:0055080~cation homeostasis	0.0318155	1.41587
GOTERM_BP_FAT	GO:0030900~forebrain development	0.0318155	1.41587
GOTERM_MF_FAT	GO:0016706~oxidoreductase activity, acting on paired donors, with incorporation or reduction of molecular oxygen, 2-oxoglutarate as one donor, and incorporation of one atom each of oxygen into both donors	0.0319379	2.29993
GOTERM_MF_FAT	GO:0005024~transforming growth factor beta receptor activity	0.0319379	2.29993
GOTERM_MF_FAT	GO:0004675~transmembrane receptor protein serine/threonine kinase activity	0.0319379	2.29993
GOTERM_MF_FAT	GO:0042166~acetylcholine binding	0.0319379	2.29993
GOTERM_BP_FAT	GO:0030100~regulation of endocytosis	0.0320633	2.46828
GOTERM_BP_FAT	GO:0008360~regulation of cell shape	0.0320633	2.46828
GOTERM_BP_FAT	GO:0007528~neuromuscular junction development	0.0320633	2.46828
GOTERM_BP_FAT	GO:0007006~mitochondrial membrane organization	0.0320633	2.46828
GOTERM_BP_FAT	GO:0017015~regulation of transforming growth factor beta receptor signaling pathway	0.0320633	2.46828
GOTERM_BP_FAT	GO:0051262~protein tetramerization	0.0320633	2.46828
GOTERM_MF_FAT	GO:0016763~transferase activity, transferring pentosyl groups	0.0322163	1.67268
GOTERM_MF_FAT	GO:0051539~4 iron, 4 sulfur cluster binding	0.0322327	2.02935
GOTERM_MF_FAT	GO:0008234~cysteine-type peptidase activity	0.0329196	1.51795
GOTERM_BP_FAT	GO:0030003~cellular cation homeostasis	0.0330185	1.48961
GOTERM_BP_FAT	GO:0006631~fatty acid metabolic process	0.0330185	1.48961
GOTERM_CC_FAT	GO:0030139~endocytic vesicle	0.033133	2.36834
GOTERM_CC_FAT	GO:0031594~neuromuscular junction	0.033133	2.36834
KEGG_PATHWAY	gga00280:Valine, leucine and isoleucine degradation	0.0333019	1.59003
GOTERM_CC_FAT	GO:0012506~vesicle membrane	0.0339674	1.58667
GOTERM_CC_FAT	GO:0000776~kinetochore	0.0345196	1.93334
GOTERM_CC_FAT	GO:0030018~Z disc	0.0345196	1.93334
GOTERM_BP_FAT	GO:0043388~positive regulation of DNA binding	0.0348716	1.98344
GOTERM_BP_FAT	GO:0042176~regulation of protein catabolic process	0.0348716	1.98344
GOTERM_BP_FAT	GO:0001816~cytokine production	0.0348716	1.98344
GOTERM_BP_FAT	GO:0046634~regulation of alpha-beta T cell activation	0.0348716	1.98344
GOTERM_BP_FAT	GO:0031349~positive regulation of defense response	0.0348716	1.98344
GOTERM_BP_FAT	GO:0060041~retina development in camera-type eye	0.0348716	1.98344
GOTERM_CC_FAT	GO:0005884~actin filament	0.0350056	2.16534
GOTERM_CC_FAT	GO:0017053~transcriptional repressor complex	0.0350056	2.16534
GOTERM_MF_FAT	GO:0005543~phospholipid binding	0.0352223	1.46182
GOTERM_MF_FAT	GO:0070035~purine NTP-dependent helicase activity	0.0352223	1.46182
GOTERM_MF_FAT	GO:0008026~ATP-dependent helicase activity	0.0352223	1.46182
GOTERM_BP_FAT	GO:0045216~cell-cell junction organization	0.0354329	2.72015
GOTERM_BP_FAT	GO:0070304~positive regulation of stress-activated protein kinase signaling pathway	0.0354329	2.72015
GOTERM_BP_FAT	GO:0050852~T cell receptor signaling pathway	0.0354329	2.72015
GOTERM_BP_FAT	GO:0008213~protein amino acid alkylation	0.0354329	2.72015
GOTERM_BP_FAT	GO:0006509~membrane protein ectodomain proteolysis	0.0354329	2.72015
GOTERM_BP_FAT	GO:0007266~Rho protein signal transduction	0.0354329	2.72015
GOTERM_BP_FAT	GO:0006479~protein amino acid methylation	0.0354329	2.72015
GOTERM_BP_FAT	GO:0030968~endoplasmic reticulum unfolded protein response	0.0354329	2.72015
GOTERM_BP_FAT	GO:0046330~positive regulation of JNK cascade	0.0354329	2.72015
GOTERM_BP_FAT	GO:0034620~cellular response to unfolded protein	0.0354329	2.72015
GOTERM_BP_FAT	GO:0008629~induction of apoptosis by intracellular signals	0.0354329	2.72015
GOTERM_BP_FAT	GO:0006914~autophagy	0.0354329	2.72015
GOTERM_BP_FAT	GO:0030032~lamellipodium assembly	0.0354329	2.72015
GOTERM_BP_FAT	GO:0033619~membrane protein proteolysis	0.0354329	2.72015
GOTERM_BP_FAT	GO:0045165~cell fate commitment	0.0354603	1.38562
GOTERM_BP_FAT	GO:0006399~tRNA metabolic process	0.0356952	1.4647
GOTERM_BP_FAT	GO:0051402~neuron apoptosis	0.036731	3.17351
GOTERM_BP_FAT	GO:0016180~snRNA processing	0.036731	3.17351
GOTERM_BP_FAT	GO:0051289~protein homotetramerization	0.036731	3.17351
GOTERM_BP_FAT	GO:0016073~snRNA metabolic process	0.036731	3.17351
GOTERM_BP_FAT	GO:0021782~glial cell development	0.036731	3.17351
GOTERM_BP_FAT	GO:0048489~synaptic vesicle transport	0.036731	3.17351
GOTERM_BP_FAT	GO:0035112~genitalia morphogenesis	0.036731	3.17351
GOTERM_BP_FAT	GO:0033032~regulation of myeloid cell apoptosis	0.036731	3.17351
GOTERM_BP_FAT	GO:0006829~zinc ion transport	0.036731	3.17351
GOTERM_BP_FAT	GO:0044242~cellular lipid catabolic process	0.0372433	1.81343
GOTERM_BP_FAT	GO:0007612~learning	0.0372433	1.81343
GOTERM_BP_FAT	GO:0033673~negative regulation of kinase activity	0.0372433	1.81343
GOTERM_BP_FAT	GO:0006469~negative regulation of protein kinase activity	0.0372433	1.81343
GOTERM_BP_FAT	GO:0051789~response to protein stimulus	0.0372433	1.81343
GOTERM_BP_FAT	GO:0050905~neuromuscular process	0.0372433	1.81343
GOTERM_BP_FAT	GO:0008654~phospholipid biosynthetic process	0.0372433	1.81343
GOTERM_BP_FAT	GO:0030833~regulation of actin filament polymerization	0.0372433	1.81343
GOTERM_BP_FAT	GO:0009991~response to extracellular stimulus	0.0373459	1.70881
GOTERM_BP_FAT	GO:0042742~defense response to bacterium	0.0373459	1.70881
GOTERM_BP_FAT	GO:0048738~cardiac muscle tissue development	0.0373459	1.70881
GOTERM_BP_FAT	GO:0019748~secondary metabolic process	0.0373459	1.70881
KEGG_PATHWAY	gga04916:Melanogenesis	0.0382071	1.35153
GOTERM_BP_FAT	GO:0001655~urogenital system development	0.0388744	1.48547
GOTERM_BP_FAT	GO:0030036~actin cytoskeleton organization	0.0391042	1.39442
GOTERM_CC_FAT	GO:0030055~cell-substrate junction	0.0399707	1.62401
GOTERM_MF_FAT	GO:0042562~hormone binding	0.0400862	2.41493
GOTERM_MF_FAT	GO:0050661~NADP or NADPH binding	0.0400862	2.41493
GOTERM_BP_FAT	GO:0030182~neuron differentiation	0.041053	1.25971
GOTERM_BP_FAT	GO:0002053~positive regulation of mesenchymal cell proliferation	0.0415711	2.04011
GOTERM_BP_FAT	GO:0035137~hindlimb morphogenesis	0.0415711	2.04011
GOTERM_BP_FAT	GO:0048806~genitalia development	0.0415711	2.04011
GOTERM_BP_FAT	GO:0015711~organic anion transport	0.0415711	2.04011
GOTERM_BP_FAT	GO:0060021~palate development	0.0415711	2.04011
GOTERM_BP_FAT	GO:0031333~negative regulation of protein complex assembly	0.0415711	2.04011
GOTERM_BP_FAT	GO:0034621~cellular macromolecular complex subunit organization	0.0418079	1.30866
GOTERM_BP_FAT	GO:0030155~regulation of cell adhesion	0.0421958	1.51119
GOTERM_MF_FAT	GO:0004842~ubiquitin-protein ligase activity	0.0428273	1.79995
GOTERM_CC_FAT	GO:0005924~cell-substrate adherens junction	0.0433066	1.64754
GOTERM_CC_FAT	GO:0005925~focal adhesion	0.0433066	1.64754
GOTERM_CC_FAT	GO:0000323~lytic vacuole	0.0443262	1.52251
GOTERM_BP_FAT	GO:0032868~response to insulin stimulus	0.0447174	1.83729
GOTERM_BP_FAT	GO:0016042~lipid catabolic process	0.045779	1.48097
GOTERM_BP_FAT	GO:0008361~regulation of cell size	0.045779	1.48097
GOTERM_MF_FAT	GO:0004221~ubiquitin thiolesterase activity	0.046384	1.55245
GOTERM_MF_FAT	GO:0016701~oxidoreductase activity, acting on single donors with incorporation of molecular oxygen	0.0482634	1.91661
GOTERM_MF_FAT	GO:0003690~double-stranded DNA binding	0.0482634	1.91661
GOTERM_MF_FAT	GO:0016702~oxidoreductase activity, acting on single donors with incorporation of molecular oxygen, incorporation of two atoms of oxygen	0.0482634	1.91661
GOTERM_BP_FAT	GO:0045058~T cell selection	0.0495748	2.11567
GOTERM_BP_FAT	GO:0007126~meiosis	0.0495748	2.11567
GOTERM_BP_FAT	GO:0032272~negative regulation of protein polymerization	0.0495748	2.11567
GOTERM_BP_FAT	GO:0051321~meiotic cell cycle	0.0495748	2.11567
GOTERM_BP_FAT	GO:0060627~regulation of vesicle-mediated transport	0.0495748	2.11567
GOTERM_BP_FAT	GO:0006099~tricarboxylic acid cycle	0.0495748	2.11567
GOTERM_BP_FAT	GO:0000910~cytokinesis	0.0495748	2.11567
GOTERM_BP_FAT	GO:0010038~response to metal ion	0.0495748	2.11567
GOTERM_BP_FAT	GO:0045740~positive regulation of DNA replication	0.0495748	2.11567
GOTERM_BP_FAT	GO:0046356~acetyl-CoA catabolic process	0.0495748	2.11567
GOTERM_BP_FAT	GO:0006109~regulation of carbohydrate metabolic process	0.0495748	2.11567
GOTERM_BP_FAT	GO:0006112~energy reserve metabolic process	0.0495748	2.11567
GOTERM_BP_FAT	GO:0006084~acetyl-CoA metabolic process	0.0495748	2.11567
GOTERM_BP_FAT	GO:0043588~skin development	0.0495748	2.11567
GOTERM_BP_FAT	GO:0010675~regulation of cellular carbohydrate metabolic process	0.0495748	2.11567
GOTERM_BP_FAT	GO:0002274~myeloid leukocyte activation	0.0495748	2.11567
GOTERM_BP_FAT	GO:0051327~M phase of meiotic cell cycle	0.0495748	2.11567
GOTERM_BP_FAT	GO:0000737~DNA catabolic process, endonucleolytic	0.0495748	2.11567
GOTERM_MF_FAT	GO:0008047~enzyme activator activity	0.0499768	1.31594

## Sheet: promoter high
Category	Term	PValue	Fold Enrichment
GOTERM_BP_FAT	GO:0050877~neurological system process	1.12753e-12	2.9759
GOTERM_BP_FAT	GO:0050890~cognition	1.12643e-11	3.4029
GOTERM_BP_FAT	GO:0007600~sensory perception	1.2832e-09	3.48605
GOTERM_BP_FAT	GO:0006952~defense response	1.74225e-09	3.3621
GOTERM_CC_FAT	GO:0044459~plasma membrane part	3.49603e-06	1.61279
KEGG_PATHWAY	gga04060:Cytokine-cytokine receptor interaction	7.25601e-06	2.31835
GOTERM_BP_FAT	GO:0007601~visual perception	2.1801e-05	3.47056
GOTERM_BP_FAT	GO:0050953~sensory perception of light stimulus	2.1801e-05	3.47056
GOTERM_BP_FAT	GO:0001775~cell activation	2.82982e-05	2.6412
GOTERM_BP_FAT	GO:0006350~transcription	3.53281e-05	1.68105
GOTERM_BP_FAT	GO:0051240~positive regulation of multicellular organismal process	4.09415e-05	2.73306
GOTERM_CC_FAT	GO:0005886~plasma membrane	5.5962e-05	1.39091
KEGG_PATHWAY	gga04630:Jak-STAT signaling pathway	5.75863e-05	2.33713
GOTERM_MF_FAT	GO:0042562~hormone binding	9.50475e-05	7.52358
GOTERM_BP_FAT	GO:0010604~positive regulation of macromolecule metabolic process	0.000108637	1.74557
GOTERM_BP_FAT	GO:0045321~leukocyte activation	0.000111047	2.63809
GOTERM_MF_FAT	GO:0046983~protein dimerization activity	0.000131431	2.08242
GOTERM_BP_FAT	GO:0042742~defense response to bacterium	0.00013484	4.12963
GOTERM_BP_FAT	GO:0010033~response to organic substance	0.000160126	2.11244
GOTERM_MF_FAT	GO:0042277~peptide binding	0.000168473	2.50786
GOTERM_BP_FAT	GO:0051173~positive regulation of nitrogen compound metabolic process	0.00022234	1.8027
GOTERM_BP_FAT	GO:0006928~cell motion	0.000237586	2.06618
GOTERM_BP_FAT	GO:0009628~response to abiotic stimulus	0.000252976	2.35979
KEGG_PATHWAY	gga04620:Toll-like receptor signaling pathway	0.000279245	2.52676
GOTERM_BP_FAT	GO:0042592~homeostatic process	0.000297657	1.77866
GOTERM_BP_FAT	GO:0010557~positive regulation of macromolecule biosynthetic process	0.000297657	1.77866
GOTERM_BP_FAT	GO:0009617~response to bacterium	0.0003049	3.10575
GOTERM_BP_FAT	GO:0009891~positive regulation of biosynthetic process	0.000313663	1.75948
GOTERM_BP_FAT	GO:0051606~detection of stimulus	0.000382741	3.70243
GOTERM_BP_FAT	GO:0051174~regulation of phosphorus metabolic process	0.000382779	2.07516
GOTERM_BP_FAT	GO:0019220~regulation of phosphate metabolic process	0.000382779	2.07516
GOTERM_MF_FAT	GO:0042165~neurotransmitter binding	0.000413378	2.77367
GOTERM_MF_FAT	GO:0030594~neurotransmitter receptor activity	0.000413378	2.77367
KEGG_PATHWAY	gga04650:Natural killer cell mediated cytotoxicity	0.000425557	2.61964
GOTERM_MF_FAT	GO:0019955~cytokine binding	0.000446663	2.87892
GOTERM_BP_FAT	GO:0042325~regulation of phosphorylation	0.000485897	2.0802
GOTERM_BP_FAT	GO:0045935~positive regulation of nucleobase, nucleoside, nucleotide and nucleic acid metabolic process	0.000519943	1.76239
GOTERM_BP_FAT	GO:0006955~immune response	0.000561512	1.99494
GOTERM_BP_FAT	GO:0031328~positive regulation of cellular biosynthetic process	0.000568921	1.72499
GOTERM_BP_FAT	GO:0046649~lymphocyte activation	0.000636537	2.55286
GOTERM_MF_FAT	GO:0005125~cytokine activity	0.000749529	3.03747
GOTERM_BP_FAT	GO:0051338~regulation of transferase activity	0.000751491	2.29669
GOTERM_MF_FAT	GO:0008289~lipid binding	0.000856131	2.05114
GOTERM_BP_FAT	GO:0006954~inflammatory response	0.000928701	3.35532
GOTERM_BP_FAT	GO:0007610~behavior	0.00115102	2.00019
KEGG_PATHWAY	gga04270:Vascular smooth muscle contraction	0.00124836	2.24943
KEGG_PATHWAY	gga04370:VEGF signaling pathway	0.00138379	2.55476
GOTERM_BP_FAT	GO:0009581~detection of external stimulus	0.00138817	3.8195
GOTERM_BP_FAT	GO:0043549~regulation of kinase activity	0.00148731	2.23443
GOTERM_MF_FAT	GO:0005496~steroid binding	0.00152117	4.29919
GOTERM_CC_FAT	GO:0031410~cytoplasmic vesicle	0.00152963	2.01113
GOTERM_MF_FAT	GO:0008528~peptide receptor activity, G-protein coupled	0.00158903	2.37293
GOTERM_MF_FAT	GO:0001653~peptide receptor activity	0.00158903	2.37293
GOTERM_MF_FAT	GO:0008092~cytoskeletal protein binding	0.00168402	1.86921
GOTERM_MF_FAT	GO:0046982~protein heterodimerization activity	0.00177405	2.63985
GOTERM_BP_FAT	GO:0030097~hemopoiesis	0.00178524	2.14526
GOTERM_BP_FAT	GO:0048878~chemical homeostasis	0.00204474	1.92145
GOTERM_BP_FAT	GO:0009719~response to endogenous stimulus	0.00208425	2.57836
GOTERM_BP_FAT	GO:0016477~cell migration	0.00235763	2.0498
GOTERM_CC_FAT	GO:0016023~cytoplasmic membrane-bounded vesicle	0.00237788	2.0262
GOTERM_MF_FAT	GO:0030145~manganese ion binding	0.00243661	3.25696
GOTERM_BP_FAT	GO:0045893~positive regulation of transcription, DNA-dependent	0.00246194	1.79157
GOTERM_BP_FAT	GO:0009416~response to light stimulus	0.00257813	2.64359
GOTERM_MF_FAT	GO:0042803~protein homodimerization activity	0.00263641	2.19845
GOTERM_BP_FAT	GO:0045859~regulation of protein kinase activity	0.00288453	2.1691
GOTERM_BP_FAT	GO:0002637~regulation of immunoglobulin production	0.00294522	6.9721
GOTERM_MF_FAT	GO:0042802~identical protein binding	0.00294539	1.85064
GOTERM_BP_FAT	GO:0051254~positive regulation of RNA metabolic process	0.00297378	1.76917
GOTERM_BP_FAT	GO:0048534~hemopoietic or lymphoid organ development	0.0030087	2.00961
GOTERM_CC_FAT	GO:0031982~vesicle	0.00303797	1.91157
GOTERM_MF_FAT	GO:0031420~alkali metal ion binding	0.00304658	3.16117
GOTERM_BP_FAT	GO:0040014~regulation of multicellular organism growth	0.00335488	3.37879
GOTERM_CC_FAT	GO:0031988~membrane-bounded vesicle	0.00362838	1.95866
KEGG_PATHWAY	gga04510:Focal adhesion	0.00370088	1.7272
GOTERM_MF_FAT	GO:0005179~hormone activity	0.00389563	2.54043
GOTERM_BP_FAT	GO:0007167~enzyme linked receptor protein signaling pathway	0.00424324	1.82107
GOTERM_BP_FAT	GO:0048870~cell motility	0.00426301	1.95219
GOTERM_BP_FAT	GO:0051674~localization of cell	0.00426301	1.95219
GOTERM_BP_FAT	GO:0043066~negative regulation of apoptosis	0.00426301	1.95219
GOTERM_BP_FAT	GO:0045927~positive regulation of growth	0.00434906	3.25365
GOTERM_BP_FAT	GO:0060541~respiratory system development	0.00441909	2.48808
GOTERM_BP_FAT	GO:0006936~muscle contraction	0.00467762	2.95786
GOTERM_BP_FAT	GO:0002791~regulation of peptide secretion	0.00472621	4.88047
GOTERM_BP_FAT	GO:0051054~positive regulation of DNA metabolic process	0.00488817	3.54943
GOTERM_BP_FAT	GO:0009582~detection of abiotic stimulus	0.00488817	3.54943
GOTERM_BP_FAT	GO:0001501~skeletal system development	0.00503114	1.85539
GOTERM_BP_FAT	GO:0048015~phosphoinositide-mediated signaling	0.00514784	4.01921
GOTERM_BP_FAT	GO:0043085~positive regulation of catalytic activity	0.00531924	1.9157
GOTERM_BP_FAT	GO:0060548~negative regulation of cell death	0.00531924	1.9157
GOTERM_BP_FAT	GO:0043069~negative regulation of programmed cell death	0.00531924	1.9157
GOTERM_BP_FAT	GO:0002520~immune system development	0.00531924	1.9157
GOTERM_CC_FAT	GO:0009986~cell surface	0.00538477	1.89548
GOTERM_BP_FAT	GO:0042058~regulation of epidermal growth factor receptor signaling pathway	0.00541659	6.10059
GOTERM_BP_FAT	GO:0045597~positive regulation of cell differentiation	0.00547272	2.10046
GOTERM_BP_FAT	GO:0048609~reproductive process in a multicellular organism	0.00549141	1.99417
GOTERM_BP_FAT	GO:0032504~multicellular organism reproduction	0.00549141	1.99417
GOTERM_BP_FAT	GO:0009314~response to radiation	0.00595121	2.2184
GOTERM_BP_FAT	GO:0010628~positive regulation of gene expression	0.00601002	1.61865
GOTERM_BP_FAT	GO:0055001~muscle cell development	0.00641942	3.39511
KEGG_PATHWAY	gga04080:Neuroactive ligand-receptor interaction	0.00662803	1.56582
GOTERM_BP_FAT	GO:0007276~gamete generation	0.006838	2.18529
GOTERM_BP_FAT	GO:0045941~positive regulation of transcription	0.00690757	1.61839
GOTERM_BP_FAT	GO:0019932~second-messenger-mediated signaling	0.00700025	3.02926
GOTERM_BP_FAT	GO:0019953~sexual reproduction	0.00703253	2.04859
GOTERM_BP_FAT	GO:0042981~regulation of apoptosis	0.00704237	1.5879
GOTERM_BP_FAT	GO:0030500~regulation of bone mineralization	0.00704251	4.50505
GOTERM_BP_FAT	GO:0070167~regulation of biomineral formation	0.00704251	4.50505
GOTERM_BP_FAT	GO:0048167~regulation of synaptic plasticity	0.00704251	4.50505
GOTERM_BP_FAT	GO:0008643~carbohydrate transport	0.00706589	3.79592
GOTERM_CC_FAT	GO:0030054~cell junction	0.00791425	1.72014
GOTERM_BP_FAT	GO:0045944~positive regulation of transcription from RNA polymerase II promoter	0.00814711	1.73066
GOTERM_BP_FAT	GO:0051347~positive regulation of transferase activity	0.00873258	2.20408
KEGG_PATHWAY	gga04672:Intestinal immune network for IgA production	0.00876793	2.91242
GOTERM_BP_FAT	GO:0002700~regulation of production of molecular mediator of immune response	0.00896854	5.42275
GOTERM_BP_FAT	GO:0043067~regulation of programmed cell death	0.00935206	1.55808
GOTERM_BP_FAT	GO:0032868~response to insulin stimulus	0.00945194	3.59614
GOTERM_BP_FAT	GO:0055002~striated muscle cell development	0.00945194	3.59614
GOTERM_BP_FAT	GO:0050801~ion homeostasis	0.00956563	1.89243
GOTERM_BP_FAT	GO:0043062~extracellular structure organization	0.00968761	2.26593
GOTERM_MF_FAT	GO:0004879~ligand-dependent nuclear receptor activity	0.00974416	2.51548
GOTERM_BP_FAT	GO:0006916~anti-apoptosis	0.00985058	2.49699
GOTERM_BP_FAT	GO:0010941~regulation of cell death	0.0100181	1.5508
GOTERM_BP_FAT	GO:0006873~cellular ion homeostasis	0.0100231	1.97543
GOTERM_BP_FAT	GO:0055082~cellular chemical homeostasis	0.0100231	1.97543
KEGG_PATHWAY	gga04350:TGF-beta signaling pathway	0.0101141	2.0803
GOTERM_BP_FAT	GO:0031399~regulation of protein modification process	0.0101441	2.09163
GOTERM_BP_FAT	GO:0003012~muscle system process	0.0104239	2.63809
GOTERM_BP_FAT	GO:0034504~protein localization in nucleus	0.010511	3.1235
GOTERM_BP_FAT	GO:0070201~regulation of establishment of protein localization	0.010511	3.1235
GOTERM_BP_FAT	GO:0001764~neuron migration	0.010511	3.1235
GOTERM_BP_FAT	GO:0051094~positive regulation of developmental process	0.0106155	1.87331
GOTERM_BP_FAT	GO:0030278~regulation of ossification	0.0107182	2.83382
GOTERM_MF_FAT	GO:0042923~neuropeptide binding	0.0109059	2.84505
GOTERM_MF_FAT	GO:0008188~neuropeptide receptor activity	0.0109059	2.84505
GOTERM_MF_FAT	GO:0003707~steroid hormone receptor activity	0.0113302	2.62146
KEGG_PATHWAY	gga04810:Regulation of actin cytoskeleton	0.0115563	1.62806
GOTERM_BP_FAT	GO:0042692~muscle cell differentiation	0.0123825	2.29669
GOTERM_BP_FAT	GO:0043086~negative regulation of catalytic activity	0.012457	2.56867
GOTERM_MF_FAT	GO:0017046~peptide hormone binding	0.0128773	7.16531
GOTERM_BP_FAT	GO:0007517~muscle organ development	0.0129889	2.10236
GOTERM_CC_FAT	GO:0042995~cell projection	0.0130026	1.65242
GOTERM_BP_FAT	GO:0042110~T cell activation	0.0136103	2.38601
GOTERM_BP_FAT	GO:0030501~positive regulation of bone mineralization	0.0137544	4.88047
GOTERM_BP_FAT	GO:0070169~positive regulation of biomineral formation	0.0137544	4.88047
GOTERM_BP_FAT	GO:0070661~leukocyte proliferation	0.0138284	3.90438
GOTERM_BP_FAT	GO:0032943~mononuclear cell proliferation	0.0138284	3.90438
GOTERM_BP_FAT	GO:0046651~lymphocyte proliferation	0.0138284	3.90438
GOTERM_BP_FAT	GO:0045669~positive regulation of osteoblast differentiation	0.0138284	3.90438
GOTERM_BP_FAT	GO:0048610~reproductive cellular process	0.0143027	2.25253
GOTERM_BP_FAT	GO:0014706~striated muscle tissue development	0.0143027	2.25253
GOTERM_MF_FAT	GO:0004623~phospholipase A2 activity	0.0143092	4.88544
GOTERM_BP_FAT	GO:0007423~sensory organ development	0.0143241	1.81821
GOTERM_MF_FAT	GO:0003779~actin binding	0.0146319	1.86023
GOTERM_MF_FAT	GO:0030955~potassium ion binding	0.0146804	2.96496
GOTERM_BP_FAT	GO:0048584~positive regulation of response to stimulus	0.0147151	2.0705
GOTERM_BP_FAT	GO:0051046~regulation of secretion	0.014771	2.50281
GOTERM_BP_FAT	GO:0040008~regulation of growth	0.0149267	1.84944
GOTERM_BP_FAT	GO:0002697~regulation of immune effector process	0.0158462	3.25365
GOTERM_BP_FAT	GO:0045087~innate immune response	0.0162269	2.89213
GOTERM_BP_FAT	GO:0006006~glucose metabolic process	0.0166608	2.11487
GOTERM_BP_FAT	GO:0043584~nose development	0.0168065	6.5073
GOTERM_CC_FAT	GO:0045202~synapse	0.0179	1.73078
GOTERM_BP_FAT	GO:0009583~detection of light stimulus	0.0184591	3.66035
GOTERM_BP_FAT	GO:0001816~cytokine production	0.0184591	3.66035
GOTERM_BP_FAT	GO:0060041~retina development in camera-type eye	0.0184591	3.66035
GOTERM_BP_FAT	GO:0060537~muscle tissue development	0.0188059	2.1691
GOTERM_BP_FAT	GO:0033674~positive regulation of kinase activity	0.0188826	2.0802
GOTERM_BP_FAT	GO:0010647~positive regulation of cell communication	0.0189643	1.84373
GOTERM_BP_FAT	GO:0045184~establishment of protein localization	0.0190744	1.48157
GOTERM_BP_FAT	GO:0015031~protein transport	0.0190744	1.48157
GOTERM_BP_FAT	GO:0007611~learning or memory	0.0197841	2.78884
GOTERM_BP_FAT	GO:0045778~positive regulation of ossification	0.0198956	4.43679
GOTERM_MF_FAT	GO:0004983~neuropeptide Y receptor activity	0.0199157	4.47832
GOTERM_BP_FAT	GO:0031667~response to nutrient levels	0.0199555	3.10575
GOTERM_BP_FAT	GO:0050954~sensory perception of mechanical stimulus	0.0199555	3.10575
GOTERM_BP_FAT	GO:0051170~nuclear import	0.0199555	3.10575
GOTERM_BP_FAT	GO:0006606~protein import into nucleus	0.0199555	3.10575
GOTERM_BP_FAT	GO:0051969~regulation of transmission of nerve impulse	0.0199555	3.10575
GOTERM_BP_FAT	GO:0031644~regulation of neurological system process	0.0199555	3.10575
GOTERM_BP_FAT	GO:0048872~homeostasis of number of cells	0.0203254	2.38072
GOTERM_MF_FAT	GO:0019787~small conjugating protein ligase activity	0.0205592	2.38844
KEGG_PATHWAY	gga04020:Calcium signaling pathway	0.0206646	1.62982
GOTERM_BP_FAT	GO:0043010~camera-type eye development	0.0211357	2.23688
GOTERM_BP_FAT	GO:0002521~leukocyte differentiation	0.0214161	2.12966
GOTERM_BP_FAT	GO:0009611~response to wounding	0.0218343	1.85923
GOTERM_BP_FAT	GO:0044093~positive regulation of molecular function	0.021936	1.68016
GOTERM_CC_FAT	GO:0009898~internal side of plasma membrane	0.0222725	2.1985
KEGG_PATHWAY	gga00330:Arginine and proline metabolism	0.0224117	2.49636
GOTERM_BP_FAT	GO:0043405~regulation of MAP kinase activity	0.0238517	2.69267
GOTERM_BP_FAT	GO:0032880~regulation of protein localization	0.0238517	2.69267
GOTERM_BP_FAT	GO:0006941~striated muscle contraction	0.0240054	3.44504
GOTERM_BP_FAT	GO:0001932~regulation of protein amino acid phosphorylation	0.0242831	2.09163
GOTERM_BP_FAT	GO:0030163~protein catabolic process	0.0245276	1.59362
GOTERM_BP_FAT	GO:0043434~response to peptide hormone stimulus	0.0247329	2.97072
GOTERM_BP_FAT	GO:0051223~regulation of protein transport	0.0247329	2.97072
GOTERM_BP_FAT	GO:0051348~negative regulation of transferase activity	0.0247329	2.97072
GOTERM_BP_FAT	GO:0009057~macromolecule catabolic process	0.0257831	1.50568
GOTERM_BP_FAT	GO:0009967~positive regulation of signal transduction	0.0265572	1.81599
GOTERM_MF_FAT	GO:0005212~structural constituent of eye lens	0.0266999	4.13383
GOTERM_BP_FAT	GO:0046903~secretion	0.0268778	1.98269
GOTERM_BP_FAT	GO:0050852~T cell receptor signaling pathway	0.0272024	5.57768
GOTERM_BP_FAT	GO:0046640~regulation of alpha-beta T cell proliferation	0.0272024	5.57768
GOTERM_BP_FAT	GO:0002088~lens development in camera-type eye	0.0272024	5.57768
GOTERM_BP_FAT	GO:0015908~fatty acid transport	0.0272024	5.57768
GOTERM_BP_FAT	GO:0050708~regulation of protein secretion	0.0272024	5.57768
GOTERM_BP_FAT	GO:0050906~detection of stimulus involved in sensory perception	0.0272024	5.57768
GOTERM_BP_FAT	GO:0046641~positive regulation of alpha-beta T cell proliferation	0.0272024	5.57768
GOTERM_BP_FAT	GO:0008213~protein amino acid alkylation	0.0272024	5.57768
GOTERM_BP_FAT	GO:0006479~protein amino acid methylation	0.0272024	5.57768
GOTERM_BP_FAT	GO:0030098~lymphocyte differentiation	0.0272468	2.26999
GOTERM_BP_FAT	GO:0009725~response to hormone stimulus	0.0272468	2.26999
GOTERM_BP_FAT	GO:0001654~eye development	0.0274195	2.05494
GOTERM_BP_FAT	GO:0060341~regulation of cellular localization	0.0274195	2.05494
GOTERM_BP_FAT	GO:0007602~phototransduction	0.0274802	4.06706
GOTERM_BP_FAT	GO:0048747~muscle fiber development	0.0274802	4.06706
GOTERM_BP_FAT	GO:0006357~regulation of transcription from RNA polymerase II promoter	0.0284225	1.46888
GOTERM_BP_FAT	GO:0046885~regulation of hormone biosynthetic process	0.029204	9.76094
GOTERM_BP_FAT	GO:0044246~regulation of multicellular organismal metabolic process	0.029204	9.76094
GOTERM_BP_FAT	GO:0045830~positive regulation of isotype switching	0.029204	9.76094
GOTERM_BP_FAT	GO:0048304~positive regulation of isotype switching to IgG isotypes	0.029204	9.76094
GOTERM_BP_FAT	GO:0045911~positive regulation of DNA recombination	0.029204	9.76094
GOTERM_BP_FAT	GO:0044253~positive regulation of multicellular organismal metabolic process	0.029204	9.76094
GOTERM_BP_FAT	GO:0048302~regulation of isotype switching to IgG isotypes	0.029204	9.76094
GOTERM_CC_FAT	GO:0005768~endosome	0.0296585	2.01463
GOTERM_BP_FAT	GO:0030900~forebrain development	0.0300224	1.95219
GOTERM_BP_FAT	GO:0010324~membrane invagination	0.0304448	2.37428
GOTERM_BP_FAT	GO:0021700~developmental maturation	0.0304448	2.37428
GOTERM_BP_FAT	GO:0006897~endocytosis	0.0304448	2.37428
GOTERM_BP_FAT	GO:0045785~positive regulation of cell adhesion	0.0305206	3.25365
GOTERM_BP_FAT	GO:0009309~amine biosynthetic process	0.0312662	2.2184
GOTERM_BP_FAT	GO:0044265~cellular macromolecule catabolic process	0.032063	1.51967
GOTERM_BP_FAT	GO:0007243~protein kinase cascade	0.0321046	1.87196
GOTERM_MF_FAT	GO:0017124~SH3 domain binding	0.0325275	3.22439
GOTERM_BP_FAT	GO:0007507~heart development	0.033022	1.7285
GOTERM_BP_FAT	GO:0008104~protein localization	0.0332548	1.39442
GOTERM_BP_FAT	GO:0040007~growth	0.0334241	1.92261
GOTERM_BP_FAT	GO:0007281~germ cell development	0.0336339	2.51895
GOTERM_CC_FAT	GO:0009897~external side of plasma membrane	0.0339293	1.97512
GOTERM_BP_FAT	GO:0045860~positive regulation of protein kinase activity	0.0345492	1.98528
GOTERM_CC_FAT	GO:0031226~intrinsic to plasma membrane	0.0353579	1.469
GOTERM_BP_FAT	GO:0032946~positive regulation of mononuclear cell proliferation	0.0364399	2.73306
GOTERM_BP_FAT	GO:0070665~positive regulation of leukocyte proliferation	0.0364399	2.73306
GOTERM_BP_FAT	GO:0050671~positive regulation of lymphocyte proliferation	0.0364399	2.73306
GOTERM_BP_FAT	GO:0046635~positive regulation of alpha-beta T cell activation	0.0365637	3.75421
KEGG_PATHWAY	gga04910:Insulin signaling pathway	0.0366573	1.66424
GOTERM_BP_FAT	GO:0042108~positive regulation of cytokine biosynthetic process	0.0380452	3.0824
GOTERM_BP_FAT	GO:0019226~transmission of nerve impulse	0.038565	1.95219
GOTERM_MF_FAT	GO:0019899~enzyme binding	0.0388025	1.73705
GOTERM_MF_FAT	GO:0043176~amine binding	0.0390066	2.45668
GOTERM_BP_FAT	GO:0007626~locomotory behavior	0.0390571	1.82204
GOTERM_BP_FAT	GO:0048511~rhythmic process	0.0393983	2.44024
GOTERM_BP_FAT	GO:0065003~macromolecular complex assembly	0.0401285	1.55609
GOTERM_BP_FAT	GO:0046849~bone remodeling	0.0402739	4.88047
GOTERM_BP_FAT	GO:0019233~sensory perception of pain	0.0402739	4.88047
GOTERM_BP_FAT	GO:0015758~glucose transport	0.0402739	4.88047
GOTERM_BP_FAT	GO:0007623~circadian rhythm	0.0402739	4.88047
GOTERM_BP_FAT	GO:0006605~protein targeting	0.0405036	2.12194
GOTERM_BP_FAT	GO:0032101~regulation of response to external stimulus	0.0405243	2.25253
GOTERM_CC_FAT	GO:0043025~cell soma	0.0410146	2.39836
GOTERM_BP_FAT	GO:0007169~transmembrane receptor protein tyrosine kinase signaling pathway	0.0416336	1.71621
GOTERM_BP_FAT	GO:0043933~macromolecular complex subunit organization	0.0426094	1.52722
GOTERM_BP_FAT	GO:0002684~positive regulation of immune system process	0.0428951	1.92019
GOTERM_BP_FAT	GO:0009991~response to extracellular stimulus	0.0434276	2.62795
KEGG_PATHWAY	gga00020:Citrate cycle (TCA cycle)	0.0438374	2.61371
GOTERM_BP_FAT	GO:0042127~regulation of cell proliferation	0.0447472	1.39442
GOTERM_BP_FAT	GO:0007049~cell cycle	0.0454476	1.5169
GOTERM_BP_FAT	GO:0019725~cellular homeostasis	0.0461941	1.55288
GOTERM_BP_FAT	GO:0030198~extracellular matrix organization	0.0463086	2.19621
GOTERM_BP_FAT	GO:0007178~transmembrane receptor protein serine/threonine kinase signaling pathway	0.0463086	2.19621
GOTERM_BP_FAT	GO:0046883~regulation of hormone secretion	0.0466065	2.92828
GOTERM_BP_FAT	GO:0042401~biogenic amine biosynthetic process	0.0466065	2.92828
GOTERM_BP_FAT	GO:0007179~transforming growth factor beta receptor signaling pathway	0.0466065	2.92828
GOTERM_CC_FAT	GO:0005887~integral to plasma membrane	0.0470544	1.4436
GOTERM_BP_FAT	GO:0040018~positive regulation of multicellular organism growth	0.0471698	3.48605
GOTERM_BP_FAT	GO:0060021~palate development	0.0471698	3.48605
GOTERM_MF_FAT	GO:0019838~growth factor binding	0.0479555	2.06692
GOTERM_BP_FAT	GO:0070271~protein complex biogenesis	0.0491063	1.6793
GOTERM_BP_FAT	GO:0006461~protein complex assembly	0.0491063	1.6793
GOTERM_BP_FAT	GO:0051603~proteolysis involved in cellular protein catabolic process	0.0493972	1.5412
GOTERM_BP_FAT	GO:0032268~regulation of cellular protein metabolic process	0.049876	1.58511

## Sheet: promoter low
Category	Term	PValue	Fold Enrichment
GOTERM_MF_FAT	GO:0030528~transcription regulator activity	9.01663e-15	1.96857
GOTERM_BP_FAT	GO:0006350~transcription	6.42196e-14	2.25324
GOTERM_BP_FAT	GO:0045449~regulation of transcription	1.7587e-13	1.71821
GOTERM_BP_FAT	GO:0042127~regulation of cell proliferation	2.63491e-13	2.59375
GOTERM_MF_FAT	GO:0003677~DNA binding	8.393e-13	1.74441
GOTERM_BP_FAT	GO:0045934~negative regulation of nucleobase, nucleoside, nucleotide and nucleic acid metabolic process	1.02819e-12	3.14088
GOTERM_BP_FAT	GO:0009890~negative regulation of biosynthetic process	1.70232e-12	2.97153
GOTERM_BP_FAT	GO:0051172~negative regulation of nitrogen compound metabolic process	1.85327e-12	3.09503
GOTERM_BP_FAT	GO:0051252~regulation of RNA metabolic process	2.2498e-12	1.82044
GOTERM_BP_FAT	GO:0031327~negative regulation of cellular biosynthetic process	3.07248e-12	2.96949
GOTERM_CC_FAT	GO:0031981~nuclear lumen	6.50917e-12	2.32184
GOTERM_BP_FAT	GO:0010605~negative regulation of macromolecule metabolic process	6.55568e-12	2.70523
GOTERM_BP_FAT	GO:0006355~regulation of transcription, DNA-dependent	8.26027e-12	1.8054
GOTERM_CC_FAT	GO:0031974~membrane-enclosed lumen	9.7858e-12	2.13473
GOTERM_BP_FAT	GO:0010604~positive regulation of macromolecule metabolic process	1.30148e-11	2.32127
GOTERM_BP_FAT	GO:0010558~negative regulation of macromolecule biosynthetic process	1.30696e-11	2.94458
GOTERM_CC_FAT	GO:0070013~intracellular organelle lumen	1.50566e-11	2.14459
GOTERM_CC_FAT	GO:0043233~organelle lumen	1.50566e-11	2.14459
GOTERM_MF_FAT	GO:0003700~transcription factor activity	2.38016e-11	2.02386
GOTERM_BP_FAT	GO:0006357~regulation of transcription from RNA polymerase II promoter	6.88192e-11	2.50581
GOTERM_BP_FAT	GO:0016481~negative regulation of transcription	1.52548e-10	3.0726
GOTERM_BP_FAT	GO:0007389~pattern specification process	2.4466e-10	2.92969
GOTERM_BP_FAT	GO:0008284~positive regulation of cell proliferation	2.97102e-10	2.86776
GOTERM_BP_FAT	GO:0051253~negative regulation of RNA metabolic process	3.26764e-10	3.37986
GOTERM_BP_FAT	GO:0035295~tube development	3.70072e-10	3.16039
GOTERM_BP_FAT	GO:0010629~negative regulation of gene expression	4.11739e-10	2.88496
GOTERM_BP_FAT	GO:0045892~negative regulation of transcription, DNA-dependent	5.84389e-10	3.39046
GOTERM_BP_FAT	GO:0010557~positive regulation of macromolecule biosynthetic process	8.55175e-10	2.33518
GOTERM_BP_FAT	GO:0031328~positive regulation of cellular biosynthetic process	1.0174e-09	2.30445
GOTERM_BP_FAT	GO:0009891~positive regulation of biosynthetic process	1.21238e-09	2.29456
GOTERM_BP_FAT	GO:0045935~positive regulation of nucleobase, nucleoside, nucleotide and nucleic acid metabolic process	1.46636e-09	2.34713
GOTERM_CC_FAT	GO:0005654~nucleoplasm	1.51513e-09	2.37068
GOTERM_BP_FAT	GO:0010628~positive regulation of gene expression	1.7019e-09	2.40867
GOTERM_MF_FAT	GO:0043565~sequence-specific DNA binding	3.1065e-09	2.05232
GOTERM_BP_FAT	GO:0051173~positive regulation of nitrogen compound metabolic process	4.24121e-09	2.28369
GOTERM_BP_FAT	GO:0045941~positive regulation of transcription	5.06874e-09	2.38803
GOTERM_BP_FAT	GO:0048598~embryonic morphogenesis	1.37731e-08	2.58856
GOTERM_BP_FAT	GO:0043009~chordate embryonic development	2.72441e-08	2.49773
GOTERM_BP_FAT	GO:0009792~embryonic development ending in birth or egg hatching	2.72441e-08	2.49773
GOTERM_CC_FAT	GO:0044451~nucleoplasm part	2.89093e-08	2.3316
GOTERM_BP_FAT	GO:0045944~positive regulation of transcription from RNA polymerase II promoter	5.19346e-08	2.54961
GOTERM_BP_FAT	GO:0051254~positive regulation of RNA metabolic process	7.20788e-08	2.41967
GOTERM_BP_FAT	GO:0045893~positive regulation of transcription, DNA-dependent	1.49191e-07	2.39196
GOTERM_BP_FAT	GO:0003002~regionalization	2.36555e-07	2.82178
GOTERM_BP_FAT	GO:0035239~tube morphogenesis	3.9612e-07	3.31265
GOTERM_BP_FAT	GO:0003006~reproductive developmental process	5.83313e-07	2.83625
GOTERM_BP_FAT	GO:0048514~blood vessel morphogenesis	7.05675e-07	3.03217
GOTERM_BP_FAT	GO:0060173~limb development	9.22622e-07	3.39603
GOTERM_BP_FAT	GO:0048736~appendage development	9.22622e-07	3.39603
GOTERM_BP_FAT	GO:0001568~blood vessel development	2.62821e-06	2.70523
GOTERM_BP_FAT	GO:0060429~epithelium development	3.53878e-06	2.87308
GOTERM_BP_FAT	GO:0048562~embryonic organ morphogenesis	3.80472e-06	2.94458
GOTERM_BP_FAT	GO:0009953~dorsal/ventral pattern formation	4.67425e-06	4.06668
GOTERM_BP_FAT	GO:0001944~vasculature development	6.24311e-06	2.59251
GOTERM_BP_FAT	GO:0000122~negative regulation of transcription from RNA polymerase II promoter	7.43104e-06	3.12468
GOTERM_BP_FAT	GO:0035107~appendage morphogenesis	7.48383e-06	3.2433
GOTERM_BP_FAT	GO:0007548~sex differentiation	7.48383e-06	3.2433
GOTERM_BP_FAT	GO:0035108~limb morphogenesis	7.48383e-06	3.2433
GOTERM_BP_FAT	GO:0048608~reproductive structure development	8.46335e-06	3.68712
GOTERM_BP_FAT	GO:0030900~forebrain development	9.3319e-06	2.97806
GOTERM_BP_FAT	GO:0045165~cell fate commitment	1.11388e-05	2.85622
GOTERM_BP_FAT	GO:0032268~regulation of cellular protein metabolic process	1.23275e-05	2.36354
GOTERM_MF_FAT	GO:0016563~transcription activator activity	1.25787e-05	2.70481
GOTERM_BP_FAT	GO:0048732~gland development	1.28113e-05	3.02223
GOTERM_BP_FAT	GO:0048729~tissue morphogenesis	1.41894e-05	2.66539
GOTERM_MF_FAT	GO:0016564~transcription repressor activity	1.57026e-05	3.12421
GOTERM_BP_FAT	GO:0007423~sensory organ development	2.04224e-05	2.44001
GOTERM_BP_FAT	GO:0001763~morphogenesis of a branching structure	2.33601e-05	3.42988
GOTERM_BP_FAT	GO:0045137~development of primary sexual characteristics	2.33601e-05	3.42988
GOTERM_BP_FAT	GO:0001657~ureteric bud development	3.97991e-05	4.6089
GOTERM_BP_FAT	GO:0048568~embryonic organ development	4.11464e-05	2.45154
GOTERM_BP_FAT	GO:0035113~embryonic appendage morphogenesis	4.32192e-05	3.27744
GOTERM_BP_FAT	GO:0030326~embryonic limb morphogenesis	4.32192e-05	3.27744
GOTERM_MF_FAT	GO:0003723~RNA binding	4.46242e-05	1.93983
GOTERM_BP_FAT	GO:0048754~branching morphogenesis of a tube	5.74204e-05	3.37237
GOTERM_BP_FAT	GO:0006260~DNA replication	7.03749e-05	2.43107
GOTERM_BP_FAT	GO:0001655~urogenital system development	7.65889e-05	3.13798
GOTERM_BP_FAT	GO:0001822~kidney development	7.76946e-05	3.29207
GOTERM_BP_FAT	GO:0046661~male sex differentiation	8.39834e-05	3.95049
GOTERM_MF_FAT	GO:0003682~chromatin binding	9.0635e-05	2.99151
GOTERM_BP_FAT	GO:0002009~morphogenesis of an epithelium	0.000100462	3.0726
GOTERM_BP_FAT	GO:0001525~angiogenesis	0.000130571	3.0099
GOTERM_BP_FAT	GO:0008219~cell death	0.000133078	2.20248
GOTERM_BP_FAT	GO:0007398~ectoderm development	0.000137511	3.14243
GOTERM_BP_FAT	GO:0045596~negative regulation of cell differentiation	0.000143555	2.38213
GOTERM_BP_FAT	GO:0046546~development of primary male sexual characteristics	0.000148616	4.05583
GOTERM_BP_FAT	GO:0001656~metanephros development	0.000148616	4.05583
GOTERM_CC_FAT	GO:0005667~transcription factor complex	0.000153193	2.24192
GOTERM_BP_FAT	GO:0051301~cell division	0.000153633	2.84914
GOTERM_BP_FAT	GO:0009952~anterior/posterior pattern formation	0.000161009	2.5605
GOTERM_BP_FAT	GO:0051789~response to protein stimulus	0.00017129	4.38943
GOTERM_BP_FAT	GO:0001501~skeletal system development	0.000171958	2.13305
GOTERM_BP_FAT	GO:0060562~epithelial tube morphogenesis	0.000174385	3.68712
GOTERM_MF_FAT	GO:0008134~transcription factor binding	0.000176023	2.42492
GOTERM_BP_FAT	GO:0007167~enzyme linked receptor protein signaling pathway	0.00017643	2.06369
GOTERM_BP_FAT	GO:0030324~lung development	0.000180094	3.0726
GOTERM_BP_FAT	GO:0016265~death	0.000180486	2.16418
GOTERM_BP_FAT	GO:0048706~embryonic skeletal system development	0.000187031	3.22623
GOTERM_BP_FAT	GO:0009057~macromolecule catabolic process	0.000193206	1.86317
GOTERM_BP_FAT	GO:0060541~respiratory system development	0.000214956	2.89186
GOTERM_CC_FAT	GO:0005730~nucleolus	0.000218483	2.47291
GOTERM_BP_FAT	GO:0012501~programmed cell death	0.000228089	2.21582
GOTERM_BP_FAT	GO:0030323~respiratory tube development	0.000233586	3.00581
GOTERM_BP_FAT	GO:0000902~cell morphogenesis	0.000276052	2.23462
GOTERM_BP_FAT	GO:0002520~immune system development	0.000359671	2.15369
GOTERM_MF_FAT	GO:0042802~identical protein binding	0.000361911	1.99278
GOTERM_BP_FAT	GO:0006915~apoptosis	0.00037646	2.19037
GOTERM_BP_FAT	GO:0043583~ear development	0.000382432	2.88056
GOTERM_BP_FAT	GO:0044265~cellular macromolecule catabolic process	0.00039354	1.87668
GOTERM_BP_FAT	GO:0008285~negative regulation of cell proliferation	0.000410143	2.33222
GOTERM_BP_FAT	GO:0051052~regulation of DNA metabolic process	0.000445111	3.15346
GOTERM_BP_FAT	GO:0008406~gonad development	0.000455925	3.35193
GOTERM_BP_FAT	GO:0016055~Wnt receptor signaling pathway	0.000460644	2.61171
GOTERM_BP_FAT	GO:0010464~regulation of mesenchymal cell proliferation	0.000498826	4.91616
GOTERM_BP_FAT	GO:0048705~skeletal system morphogenesis	0.000531175	2.68154
GOTERM_BP_FAT	GO:0007169~transmembrane receptor protein tyrosine kinase signaling pathway	0.000554073	2.22848
GOTERM_BP_FAT	GO:0021915~neural tube development	0.000609167	3.25334
GOTERM_BP_FAT	GO:0010648~negative regulation of cell communication	0.000654557	2.63366
GOTERM_BP_FAT	GO:0048609~reproductive process in a multicellular organism	0.000752701	2.18056
GOTERM_BP_FAT	GO:0032504~multicellular organism reproduction	0.000752701	2.18056
GOTERM_BP_FAT	GO:0001569~patterning of blood vessels	0.000804658	4.6089
GOTERM_BP_FAT	GO:0030163~protein catabolic process	0.00089749	1.88118
GOTERM_BP_FAT	GO:0007283~spermatogenesis	0.000957375	2.92272
GOTERM_BP_FAT	GO:0048232~male gamete generation	0.000957375	2.92272
GOTERM_BP_FAT	GO:0031399~regulation of protein modification process	0.000995436	2.37029
GOTERM_BP_FAT	GO:0044257~cellular protein catabolic process	0.00107642	1.91184
GOTERM_BP_FAT	GO:0032989~cellular component morphogenesis	0.00108261	2.00387
GOTERM_BP_FAT	GO:0048534~hemopoietic or lymphoid organ development	0.00109401	2.07852
GOTERM_BP_FAT	GO:0009968~negative regulation of signal transduction	0.00114173	2.60881
GOTERM_BP_FAT	GO:0006259~DNA metabolic process	0.00116392	1.67596
GOTERM_BP_FAT	GO:0033554~cellular response to stress	0.0012704	1.7986
GOTERM_BP_FAT	GO:0042471~ear morphogenesis	0.00134498	2.98956
GOTERM_BP_FAT	GO:0010608~posttranscriptional regulation of gene expression	0.00151795	2.78678
GOTERM_BP_FAT	GO:0007276~gamete generation	0.00168136	2.33885
GOTERM_BP_FAT	GO:0010720~positive regulation of cell development	0.00184394	4.0968
GOTERM_BP_FAT	GO:0051603~proteolysis involved in cellular protein catabolic process	0.00186592	1.87128
GOTERM_BP_FAT	GO:0021537~telencephalon development	0.00200582	3.29207
GOTERM_BP_FAT	GO:0050678~regulation of epithelial cell proliferation	0.00200582	3.29207
GOTERM_BP_FAT	GO:0008544~epidermis development	0.00215584	2.83625
GOTERM_BP_FAT	GO:0002053~positive regulation of mesenchymal cell proliferation	0.0022049	4.6089
GOTERM_BP_FAT	GO:0000075~cell cycle checkpoint	0.0022049	4.6089
GOTERM_BP_FAT	GO:0021532~neural tube patterning	0.0022049	4.6089
GOTERM_BP_FAT	GO:0030111~regulation of Wnt receptor signaling pathway	0.0022049	4.6089
GOTERM_BP_FAT	GO:0043067~regulation of programmed cell death	0.00224161	1.64449
GOTERM_BP_FAT	GO:0010941~regulation of cell death	0.00243866	1.63681
GOTERM_BP_FAT	GO:0006974~response to DNA damage stimulus	0.00256331	1.85785
GOTERM_BP_FAT	GO:0048704~embryonic skeletal system morphogenesis	0.00263438	3.17855
GOTERM_BP_FAT	GO:0010551~regulation of specific transcription from RNA polymerase II promoter	0.00263438	3.17855
GOTERM_BP_FAT	GO:0042770~DNA damage response, signal transduction	0.0026506	3.88118
GOTERM_MF_FAT	GO:0019904~protein domain specific binding	0.0027195	2.32588
GOTERM_BP_FAT	GO:0042475~odontogenesis of dentine-containing tooth	0.00274553	3.45668
GOTERM_BP_FAT	GO:0042476~odontogenesis	0.00274553	3.45668
GOTERM_BP_FAT	GO:0007507~heart development	0.00280435	2.0164
GOTERM_MF_FAT	GO:0003729~mRNA binding	0.00317784	4.38828
GOTERM_BP_FAT	GO:0030097~hemopoiesis	0.00344906	2.02589
GOTERM_BP_FAT	GO:0021872~generation of neurons in the forebrain	0.00364895	6.58415
GOTERM_BP_FAT	GO:0016331~morphogenesis of embryonic epithelium	0.00366153	3.31841
GOTERM_BP_FAT	GO:0006275~regulation of DNA replication	0.00370288	3.68712
GOTERM_BP_FAT	GO:0008585~female gonad development	0.00370288	3.68712
GOTERM_BP_FAT	GO:0032583~regulation of gene-specific transcription	0.00383887	2.81655
GOTERM_BP_FAT	GO:0042472~inner ear morphogenesis	0.00383887	2.81655
GOTERM_BP_FAT	GO:0043632~modification-dependent macromolecule catabolic process	0.00387799	1.85905
GOTERM_BP_FAT	GO:0019941~modification-dependent protein catabolic process	0.00387799	1.85905
GOTERM_BP_FAT	GO:0000077~DNA damage checkpoint	0.00388116	5.02789
GOTERM_BP_FAT	GO:0022612~gland morphogenesis	0.00388116	5.02789
GOTERM_BP_FAT	GO:0031570~DNA integrity checkpoint	0.00388116	5.02789
GOTERM_CC_FAT	GO:0005829~cytosol	0.00391505	1.76269
GOTERM_MF_FAT	GO:0004713~protein tyrosine kinase activity	0.00395619	1.96857
GOTERM_BP_FAT	GO:0006511~ubiquitin-dependent protein catabolic process	0.00425899	2.14661
GOTERM_BP_FAT	GO:0001708~cell fate specification	0.00435251	2.97349
GOTERM_BP_FAT	GO:0014031~mesenchymal cell development	0.00479711	3.19078
GOTERM_BP_FAT	GO:0043065~positive regulation of apoptosis	0.00482687	2.01308
GOTERM_BP_FAT	GO:0043068~positive regulation of programmed cell death	0.00482687	2.01308
GOTERM_BP_FAT	GO:0035051~cardiac cell differentiation	0.00486485	4.03279
GOTERM_BP_FAT	GO:0042981~regulation of apoptosis	0.00536887	1.58776
GOTERM_MF_FAT	GO:0003712~transcription cofactor activity	0.00539715	2.56094
GOTERM_BP_FAT	GO:0010942~positive regulation of cell death	0.00547413	1.99021
GOTERM_CC_FAT	GO:0005694~chromosome	0.00559536	1.64272
GOTERM_BP_FAT	GO:0051216~cartilage development	0.00585216	2.66831
GOTERM_BP_FAT	GO:0048839~inner ear development	0.00597507	2.51395
GOTERM_BP_FAT	GO:0001658~branching involved in ureteric bud morphogenesis	0.0060672	4.6089
GOTERM_BP_FAT	GO:0060675~ureteric bud morphogenesis	0.0060672	4.6089
GOTERM_BP_FAT	GO:0060485~mesenchyme development	0.00618415	3.0726
GOTERM_BP_FAT	GO:0048762~mesenchymal cell differentiation	0.00618415	3.0726
GOTERM_BP_FAT	GO:0030182~neuron differentiation	0.00650359	1.75912
GOTERM_BP_FAT	GO:0031396~regulation of protein ubiquitination	0.00667642	5.76113
GOTERM_BP_FAT	GO:0032330~regulation of chondrocyte differentiation	0.00667642	5.76113
GOTERM_BP_FAT	GO:0008584~male gonad development	0.00684126	3.79557
GOTERM_BP_FAT	GO:0050767~regulation of neurogenesis	0.00700819	2.34964
GOTERM_BP_FAT	GO:0060284~regulation of cell development	0.0074084	2.16042
GOTERM_BP_FAT	GO:0048592~eye morphogenesis	0.00785548	2.96287
GOTERM_BP_FAT	GO:0007049~cell cycle	0.00830201	1.68163
GOTERM_BP_FAT	GO:0042391~regulation of membrane potential	0.00860592	2.5349
GOTERM_BP_FAT	GO:0010033~response to organic substance	0.00864712	1.71974
GOTERM_BP_FAT	GO:0042733~embryonic digit morphogenesis	0.00899319	4.25437
GOTERM_BP_FAT	GO:0048858~cell projection morphogenesis	0.00978492	2.09496
GOTERM_BP_FAT	GO:0060548~negative regulation of cell death	0.00994309	1.8091
GOTERM_BP_FAT	GO:0043069~negative regulation of programmed cell death	0.00994309	1.8091
GOTERM_BP_FAT	GO:0042592~homeostatic process	0.00995085	1.51582
GOTERM_BP_FAT	GO:0002052~positive regulation of neuroblast proliferation	0.0106942	7.37424
GOTERM_BP_FAT	GO:0051276~chromosome organization	0.0107493	1.64822
GOTERM_BP_FAT	GO:0044093~positive regulation of molecular function	0.0107699	1.73778
GOTERM_BP_FAT	GO:0007530~sex determination	0.0109983	5.121
GOTERM_BP_FAT	GO:0010552~positive regulation of specific transcription from RNA polymerase II promoter	0.0112624	3.0726
GOTERM_MF_FAT	GO:0003713~transcription coactivator activity	0.0114268	3.08626
GOTERM_BP_FAT	GO:0008283~cell proliferation	0.0119798	1.9346
GOTERM_BP_FAT	GO:0051726~regulation of cell cycle	0.0119798	1.9346
GOTERM_BP_FAT	GO:0019953~sexual reproduction	0.0119798	1.9346
GOTERM_BP_FAT	GO:0051960~regulation of nervous system development	0.0120817	2.11556
GOTERM_BP_FAT	GO:0035270~endocrine system development	0.0121846	2.76534
GOTERM_CC_FAT	GO:0016604~nuclear body	0.0122522	3.36025
GOTERM_MF_FAT	GO:0046332~SMAD binding	0.0123826	4.01214
GOTERM_BP_FAT	GO:0035137~hindlimb morphogenesis	0.0127645	3.95049
GOTERM_BP_FAT	GO:0051053~negative regulation of DNA metabolic process	0.0127645	3.95049
GOTERM_BP_FAT	GO:0046545~development of primary female sexual characteristics	0.0142183	2.9497
GOTERM_BP_FAT	GO:0000904~cell morphogenesis involved in differentiation	0.0148201	1.94059
GOTERM_BP_FAT	GO:0032269~negative regulation of cellular protein metabolic process	0.0149036	2.4913
GOTERM_BP_FAT	GO:0051248~negative regulation of protein metabolic process	0.0149036	2.4913
GOTERM_MF_FAT	GO:0004714~transmembrane receptor protein tyrosine kinase activity	0.0156641	2.22897
GOTERM_MF_FAT	GO:0043566~structure-specific DNA binding	0.0161815	2.65509
GOTERM_MF_FAT	GO:0016866~intramolecular transferase activity	0.0165666	3.76138
GOTERM_BP_FAT	GO:0030178~negative regulation of Wnt receptor signaling pathway	0.0167824	4.6089
GOTERM_BP_FAT	GO:0030522~intracellular receptor-mediated signaling pathway	0.0167824	4.6089
GOTERM_BP_FAT	GO:0007010~cytoskeleton organization	0.0173569	1.68993
GOTERM_BP_FAT	GO:0050769~positive regulation of neurogenesis	0.0174756	3.68712
GOTERM_BP_FAT	GO:0032990~cell part morphogenesis	0.0183577	1.94742
GOTERM_BP_FAT	GO:0051094~positive regulation of developmental process	0.0184039	1.76907
GOTERM_BP_FAT	GO:0042692~muscle cell differentiation	0.0184812	2.1689
KEGG_PATHWAY	gga04110:Cell cycle	0.0191717	1.79135
KEGG_PATHWAY	gga04340:Hedgehog signaling pathway	0.0193248	2.3932
GOTERM_BP_FAT	GO:0000278~mitotic cell cycle	0.0195333	2.06606
GOTERM_BP_FAT	GO:0021879~forebrain neuron differentiation	0.0196783	6.1452
GOTERM_BP_FAT	GO:0001756~somitogenesis	0.020615	3.0726
GOTERM_BP_FAT	GO:0021543~pallium development	0.020615	3.0726
GOTERM_BP_FAT	GO:0045597~positive regulation of cell differentiation	0.0207587	1.8669
GOTERM_BP_FAT	GO:0033365~protein localization in organelle	0.0208885	2.36354
GOTERM_BP_FAT	GO:0070647~protein modification by small protein conjugation or removal	0.0208885	2.36354
GOTERM_CC_FAT	GO:0016591~DNA-directed RNA polymerase II, holoenzyme	0.0210137	2.7202
GOTERM_MF_FAT	GO:0051539~4 iron, 4 sulfur cluster binding	0.0215928	3.54012
GOTERM_BP_FAT	GO:0003007~heart morphogenesis	0.0216367	2.51395
GOTERM_BP_FAT	GO:0030855~epithelial cell differentiation	0.0216367	2.51395
GOTERM_BP_FAT	GO:0046660~female sex differentiation	0.021716	2.7312
GOTERM_BP_FAT	GO:0009791~post-embryonic development	0.021716	2.7312
GOTERM_BP_FAT	GO:0030030~cell projection organization	0.0222626	1.73404
GOTERM_CC_FAT	GO:0005783~endoplasmic reticulum	0.0227337	1.44253
GOTERM_BP_FAT	GO:0006917~induction of apoptosis	0.0229042	2.20426
GOTERM_BP_FAT	GO:0012502~induction of programmed cell death	0.0229042	2.20426
GOTERM_MF_FAT	GO:0046982~protein heterodimerization activity	0.0230014	2.11165
GOTERM_BP_FAT	GO:0050679~positive regulation of epithelial cell proliferation	0.0232077	3.45668
GOTERM_BP_FAT	GO:0032886~regulation of microtubule-based process	0.0232077	3.45668
GOTERM_BP_FAT	GO:0035272~exocrine system development	0.0241546	4.18991
GOTERM_BP_FAT	GO:0048730~epidermis morphogenesis	0.0241546	4.18991
GOTERM_BP_FAT	GO:0001947~heart looping	0.0241546	4.18991
GOTERM_BP_FAT	GO:0021904~dorsal/ventral neural tube patterning	0.0241546	4.18991
GOTERM_CC_FAT	GO:0044427~chromosomal part	0.0249459	1.57947
GOTERM_MF_FAT	GO:0030674~protein binding, bridging	0.0251308	4.17931
GOTERM_MF_FAT	GO:0016780~phosphotransferase activity, for other substituted phosphate groups	0.0253073	5.73163
GOTERM_BP_FAT	GO:0051098~regulation of binding	0.0257005	2.44001
GOTERM_CC_FAT	GO:0030529~ribonucleoprotein complex	0.0257408	1.47081
GOTERM_BP_FAT	GO:0009411~response to UV	0.0258253	2.93294
GOTERM_MF_FAT	GO:0042803~protein homodimerization activity	0.025973	1.8237
GOTERM_BP_FAT	GO:0043193~positive regulation of gene-specific transcription	0.0263361	2.63366
GOTERM_CC_FAT	GO:0031975~envelope	0.0275029	1.47481
GOTERM_BP_FAT	GO:0006397~mRNA processing	0.0276061	2.0484
GOTERM_MF_FAT	GO:0008353~RNA polymerase II carboxy-terminal domain kinase activity	0.0277228	10.0303
GOTERM_MF_FAT	GO:0017169~CDP-alcohol phosphatidyltransferase activity	0.0277228	10.0303
GOTERM_BP_FAT	GO:0051493~regulation of cytoskeleton organization	0.0284326	2.24825
GOTERM_BP_FAT	GO:0033043~regulation of organelle organization	0.0286024	1.89778
GOTERM_BP_FAT	GO:0001649~osteoblast differentiation	0.030027	3.25334
GOTERM_BP_FAT	GO:0001838~embryonic epithelial tube formation	0.030027	3.25334
GOTERM_BP_FAT	GO:0035148~tube lumen formation	0.030027	3.25334
GOTERM_BP_FAT	GO:0043010~camera-type eye development	0.030209	2.11241
GOTERM_BP_FAT	GO:0030099~myeloid cell differentiation	0.0302673	2.37029
GOTERM_BP_FAT	GO:0006913~nucleocytoplasmic transport	0.0302673	2.37029
GOTERM_BP_FAT	GO:0051169~nuclear transport	0.0302673	2.37029
GOTERM_BP_FAT	GO:0048878~chemical homeostasis	0.0309786	1.59679
GOTERM_CC_FAT	GO:0000228~nuclear chromosome	0.0310596	2.0876
GOTERM_BP_FAT	GO:0002521~leukocyte differentiation	0.0312658	2.01116
KEGG_PATHWAY	gga03030:DNA replication	0.0316325	2.81441
GOTERM_BP_FAT	GO:0022403~cell cycle phase	0.0316998	1.8193
GOTERM_BP_FAT	GO:0045685~regulation of glial cell differentiation	0.0317003	5.26732
GOTERM_BP_FAT	GO:0030238~male sex determination	0.0317003	5.26732
GOTERM_BP_FAT	GO:0008589~regulation of smoothened signaling pathway	0.0317003	5.26732
GOTERM_BP_FAT	GO:0021871~forebrain regionalization	0.0317003	5.26732
GOTERM_BP_FAT	GO:0014013~regulation of gliogenesis	0.0317003	5.26732
GOTERM_BP_FAT	GO:0043066~negative regulation of apoptosis	0.0317964	1.66798
GOTERM_BP_FAT	GO:0046902~regulation of mitochondrial membrane permeability	0.0326147	9.21781
GOTERM_BP_FAT	GO:0048286~lung alveolus development	0.0331982	3.84075
GOTERM_BP_FAT	GO:0007492~endoderm development	0.0331982	3.84075
GOTERM_BP_FAT	GO:0007224~smoothened signaling pathway	0.0331982	3.84075
GOTERM_BP_FAT	GO:0048863~stem cell differentiation	0.0331982	3.84075
GOTERM_BP_FAT	GO:0022402~cell cycle process	0.0345938	1.65225
GOTERM_BP_FAT	GO:0001932~regulation of protein amino acid phosphorylation	0.0352581	1.97524
GOTERM_BP_FAT	GO:0007067~mitosis	0.0353617	2.30445
GOTERM_BP_FAT	GO:0000280~nuclear division	0.0353617	2.30445
GOTERM_CC_FAT	GO:0044454~nuclear chromosome part	0.0357271	2.14753
GOTERM_CC_FAT	GO:0022626~cytosolic ribosome	0.0360464	3.70936
GOTERM_BP_FAT	GO:0006417~regulation of translation	0.0374875	2.45808
GOTERM_MF_FAT	GO:0043168~anion binding	0.0375458	5.01517
GOTERM_MF_FAT	GO:0016868~intramolecular transferase activity, phosphotransferases	0.0375458	5.01517
GOTERM_BP_FAT	GO:0043085~positive regulation of catalytic activity	0.0375685	1.63681
GOTERM_BP_FAT	GO:0060348~bone development	0.0377068	2.14368
GOTERM_BP_FAT	GO:0042698~ovulation cycle	0.0379836	3.0726
GOTERM_BP_FAT	GO:0045580~regulation of T cell differentiation	0.0379836	3.0726
GOTERM_BP_FAT	GO:0022602~ovulation cycle process	0.0379836	3.0726
GOTERM_BP_FAT	GO:0001894~tissue homeostasis	0.0379836	3.0726
GOTERM_BP_FAT	GO:0048771~tissue remodeling	0.0387017	2.68853
GOTERM_BP_FAT	GO:0050730~regulation of peptidyl-tyrosine phosphorylation	0.0387017	2.68853
GOTERM_CC_FAT	GO:0031967~organelle envelope	0.0391407	1.44303
KEGG_PATHWAY	gga03050:Proteasome	0.0392646	2.43671
GOTERM_BP_FAT	GO:0000279~M phase	0.0395961	1.94059
GOTERM_BP_FAT	GO:0001654~eye development	0.0395961	1.94059
GOTERM_BP_FAT	GO:0034613~cellular protein localization	0.0398605	1.5363
GOTERM_BP_FAT	GO:0000226~microtubule cytoskeleton organization	0.0410053	2.24217
GOTERM_BP_FAT	GO:0060249~anatomical structure homeostasis	0.0410053	2.24217
GOTERM_BP_FAT	GO:0008610~lipid biosynthetic process	0.0414145	1.71494
GOTERM_CC_FAT	GO:0000502~proteasome complex	0.0435658	2.59655
GOTERM_BP_FAT	GO:0048666~neuron development	0.0438043	1.66705
GOTERM_BP_FAT	GO:0055007~cardiac muscle cell differentiation	0.043956	3.54531
GOTERM_BP_FAT	GO:0009798~axis specification	0.043956	3.54531
GOTERM_BP_FAT	GO:0007517~muscle organ development	0.0440289	1.84356
GOTERM_BP_FAT	GO:0030217~T cell differentiation	0.044073	2.37879
GOTERM_BP_FAT	GO:0007409~axonogenesis	0.0442916	1.90713
GOTERM_MF_FAT	GO:0046983~protein dimerization activity	0.0446581	1.50455
GOTERM_BP_FAT	GO:0070727~cellular macromolecule localization	0.045763	1.51435
GOTERM_BP_FAT	GO:0035282~segmentation	0.0464333	2.58099
GOTERM_BP_FAT	GO:0034504~protein localization in nucleus	0.0464333	2.58099
GOTERM_BP_FAT	GO:0008637~apoptotic mitochondrial changes	0.0467146	4.6089
GOTERM_BP_FAT	GO:0007435~salivary gland morphogenesis	0.0467146	4.6089
GOTERM_BP_FAT	GO:0030539~male genitalia development	0.0467146	4.6089
GOTERM_BP_FAT	GO:0008156~negative regulation of DNA replication	0.0467146	4.6089
GOTERM_BP_FAT	GO:0030518~steroid hormone receptor signaling pathway	0.0467146	4.6089
GOTERM_BP_FAT	GO:0000087~M phase of mitotic cell cycle	0.0472167	2.18316
GOTERM_BP_FAT	GO:0030534~adult behavior	0.0472167	2.18316
GOTERM_BP_FAT	GO:0016071~mRNA metabolic process	0.048752	1.81563
GOTERM_BP_FAT	GO:0051241~negative regulation of multicellular organismal process	0.0488547	2.0484
KEGG_PATHWAY	gga04510:Focal adhesion	0.048979	1.47997
