# Supplementary material for: Genome-wide DNA methylome variation in two genetically distinct chicken lines using MethylC-seq
Source: BMC Genomics. 2015 Oct 23;16:851. doi: 10.1186/s12864-015-2098-8 (PMC4619007; doi:10.1186/s12864-015-2098-8)
Supplement: Additional file 9: — DMR-associated genes between Fayoumi and Leghorn lines. (XLSX 205 kb) [file 12864_2015_2098_MOESM9_ESM.xlsx]

## Sheet: Sheet1
DMR-associated genes between Fayoumi and Leghorn lines
Ensembl ID	chromosome	Differentially methylated region
ENSGALG00000023985	chr01	114554:116633
ENSGALG00000009745	chr01	185431:188244
ENSGALG00000012438	chr01	644429:646028	237177:239779	165559:167758	114554:116633	246273:250215	385483:387282	242615:246259	270824:274221	185431:188244	140134:142953	251676:253353	257255:259688	233047:236889	123130:126792	546962:548361	212827:214926	544739:546817	151608:153340	215116:216943	223757:229241	144662:146874	99814:101413	254053:255852
ENSGALG00000007973	chr01	774987:776497	780097:781610
ENSGALG00000006473	chr01	2536039:2537838
ENSGALG00000011606	chr01	6088789:6090614
ENSGALG00000006671	chr01	6717666:6719710	6736243:6737742
ENSGALG00000008353	chr01	11937093:11939004	12165799:12167098
ENSGALG00000008330	chr01	12318346:12320045
ENSGALG00000008312	chr01	12533856:12535937
ENSGALG00000008109	chr01	13985753:13987157
ENSGALG00000008081	chr01	14242601:14243902
ENSGALG00000008009	chr01	14591999:14593944
ENSGALG00000007183	chr01	14797444:14799243
ENSGALG00000013182	chr01	15773665:15775364
ENSGALG00000006986	chr01	15832430:15834331	15828029:15829573	15836645:15838644
ENSGALG00000006975	chr01	16037189:16038997
ENSGALG00000008570	chr01	19921144:19922643
ENSGALG00000008705	chr01	20008584:20010183
ENSGALG00000008694	chr01	20073664:20075163
ENSGALG00000008797	chr01	21991077:21993176
ENSGALG00000025332	chr01	26661154:26662653
ENSGALG00000009443	chr01	26748329:26750426	26757355:26759054
ENSGALG00000009514	chr01	28560699:28562398
ENSGALG00000009523	chr01	28924990:28926546
ENSGALG00000009530	chr01	28990842:28992741
ENSGALG00000009547	chr01	29585366:29587297
ENSGALG00000009638	chr01	30605129:30607220
ENSGALG00000009764	chr01	32565311:32569569	32560896:32564512
ENSGALG00000009825	chr01	33514088:33515912	33517768:33519367	33467747:33469657	33508429:33510128	33495098:33497064
ENSGALG00000009873	chr01	33930849:33932378
ENSGALG00000017400	chr01	33953174:33954973
ENSGALG00000009875	chr01	34165077:34167129
ENSGALG00000009940	chr01	35237182:35238839
ENSGALG00000019355	chr01	35365844:35367763
ENSGALG00000009963	chr01	35383848:35385883
ENSGALG00000009964	chr01	35383848:35385883
ENSGALG00000009966	chr01	35426381:35428094
ENSGALG00000010183	chr01	36394125:36396147
ENSGALG00000010190	chr01	36421841:36423640
ENSGALG00000010253	chr01	38110898:38113407
ENSGALG00000010311	chr01	38784257:38786026
ENSGALG00000010319	chr01	39237438:39239437	39358706:39360605	39372678:39374577
ENSGALG00000010940	chr01	40060895:40063061
ENSGALG00000011285	chr01	44705783:44707482
ENSGALG00000011297	chr01	44783633:44785966
ENSGALG00000011357	chr01	45331042:45333043	45321775:45323747
ENSGALG00000011409	chr01	45538555:45540305
ENSGALG00000011414	chr01	45538555:45540305
ENSGALG00000011435	chr01	45624205:45626285	45629732:45631331
ENSGALG00000011504	chr01	46512596:46514559
ENSGALG00000011514	chr01	46512596:46514559
ENSGALG00000011614	chr01	47428232:47429831
ENSGALG00000011643	chr01	47557242:47558641
ENSGALG00000011738	chr01	47842432:47843831
ENSGALG00000011743	chr01	47908715:47910114
ENSGALG00000011794	chr01	48057413:48059514
ENSGALG00000011800	chr01	48131396:48133395	48123804:48125866
ENSGALG00000011863	chr01	49048352:49050443	49050466:49051865
ENSGALG00000011866	chr01	49058401:49060100
ENSGALG00000011934	chr01	49432799:49434264
ENSGALG00000012132	chr01	50453933:50455932
ENSGALG00000023153	chr01	50453933:50455932
ENSGALG00000012178	chr01	50631505:50633004	50659292:50661021	50788119:50789552	51094450:51095949	51305785:51307827	50795291:50796870	50841817:50843945	50636657:50638750	50667831:50669530	50809801:50811883	51550423:51552441	50673609:50675208
ENSGALG00000012183	chr01	50631505:50633004	50556639:50558686	50571405:50573325	50636657:50638750	50453933:50455932	50538631:50540130	50442575:50444633
ENSGALG00000012204	chr01	50659292:50661021
ENSGALG00000012217	chr01	50673609:50675208
ENSGALG00000019315	chr01	50788119:50789552	50795291:50796870
ENSGALG00000012272	chr01	50809801:50811883
ENSGALG00000012281	chr01	50841817:50843945
ENSGALG00000012436	chr01	51094450:51095949
ENSGALG00000012490	chr01	51305785:51307827
ENSGALG00000012472	chr01	51305785:51307827
ENSGALG00000012530	chr01	51571423:51572722
ENSGALG00000025194	chr01	51571423:51572722
ENSGALG00000012532	chr01	51571423:51572722
ENSGALG00000012540	chr01	51789719:51791830
ENSGALG00000012559	chr01	52652461:52654069
ENSGALG00000012792	chr01	56283716:56285315
ENSGALG00000012853	chr01	56975864:56977863
ENSGALG00000012863	chr01	57053171:57054972
ENSGALG00000012877	chr01	57555772:57557186	57551914:57553436
ENSGALG00000012944	chr01	59587431:59589677	59576335:59578393
ENSGALG00000012946	chr01	59689272:59691371
ENSGALG00000012956	chr01	59974324:59976227
ENSGALG00000012998	chr01	61040877:61042409
ENSGALG00000013000	chr01	61107321:61109921	61065004:61066403
ENSGALG00000013024	chr01	61761618:61763699
ENSGALG00000013095	chr01	63284872:63286898
ENSGALG00000013173	chr01	65452533:65453732	65457531:65459630
ENSGALG00000013204	chr01	66303504:66304903
ENSGALG00000013210	chr01	66679150:66680873
ENSGALG00000013265	chr01	67218764:67220663
ENSGALG00000014042	chr01	67765672:67768039
ENSGALG00000014094	chr01	68258894:68260193
ENSGALG00000014096	chr01	68308395:68310032	68288161:68289369	68317708:68318909
ENSGALG00000014098	chr01	68350893:68352965	68357140:68358639	68385195:68386810
ENSGALG00000014213	chr01	69872549:69874448
ENSGALG00000014222	chr01	70388340:70390039
ENSGALG00000014232	chr01	70574433:70576456
ENSGALG00000018240	chr01	71369379:71371193
ENSGALG00000018241	chr01	71369379:71371193
ENSGALG00000014407	chr01	76226140:76228139
ENSGALG00000014439	chr01	76406733:76408691
ENSGALG00000014470	chr01	76622973:76624581
ENSGALG00000014528	chr01	76777848:76780343
ENSGALG00000014701	chr01	77221473:77223072
ENSGALG00000018512	chr01	77819960:77821868	77835653:77837693
ENSGALG00000014763	chr01	77835653:77837693
ENSGALG00000014772	chr01	78086942:78088989	78089764:78091800
ENSGALG00000014901	chr01	78852284:78854083
ENSGALG00000014949	chr01	79209781:79210980	79219516:79221570
ENSGALG00000014966	chr01	79254283:79255482
ENSGALG00000014970	chr01	79335732:79337531	79327876:79329979	79315088:79316525	79304448:79306454
ENSGALG00000014973	chr01	79381250:79383149
ENSGALG00000014977	chr01	79469697:79472009	79532816:79534642
ENSGALG00000015018	chr01	79881319:79882818	79914505:79916306	79826262:79830074
ENSGALG00000015059	chr01	80001306:80002614
ENSGALG00000015069	chr01	80050846:80052529
ENSGALG00000015087	chr01	80804181:80806140	81484500:81486841	81374303:81375838	80818286:80820574	81470881:81472839	80952779:80954864	81497944:81500343
ENSGALG00000015230	chr01	83089917:83091616
ENSGALG00000015258	chr01	83941894:83943893
ENSGALG00000015346	chr01	84814682:84815981
ENSGALG00000015353	chr01	86607919:86609221	86689520:86691319	86617749:86619751
ENSGALG00000022871	chr01	86867355:86869365
ENSGALG00000022866	chr01	88162677:88164691
ENSGALG00000015412	chr01	89109863:89111462
ENSGALG00000019215	chr01	90589848:90591918	90584824:90586898
ENSGALG00000015437	chr01	90822619:90824675
ENSGALG00000015441	chr01	90991867:90993963
ENSGALG00000015463	chr01	91311740:91313589
ENSGALG00000021894	chr01	91345103:91346515
ENSGALG00000015464	chr01	91418126:91420125
ENSGALG00000015467	chr01	91428898:91430697	91435499:91437598
ENSGALG00000015469	chr01	91583796:91585695
ENSGALG00000015484	chr01	91748657:91750258
ENSGALG00000021740	chr01	100350030:100352812	100353451:100355939
ENSGALG00000015813	chr01	103322838:103324637
ENSGALG00000015844	chr01	103981640:103983539	103986716:103988215
ENSGALG00000015879	chr01	104116369:104118175	104072078:104073920	104065400:104067069
ENSGALG00000019186	chr01	105072735:105074339
ENSGALG00000016020	chr01	105363112:105365116
ENSGALG00000016040	chr01	106012926:106015019
ENSGALG00000016186	chr01	108862728:108864654
ENSGALG00000022813	chr01	108929180:108930866
ENSGALG00000016191	chr01	108983982:108985481
ENSGALG00000016199	chr01	109184088:109185540	109211331:109212848	109105726:109107788	109140324:109142134
ENSGALG00000016205	chr01	109410460:109412516
ENSGALG00000007449	chr01	109616362:109618361
ENSGALG00000016245	chr01	111997684:111999315	112016638:112018537	111803885:111805744	111958795:111960418
ENSGALG00000016345	chr01	117694082:117695608
ENSGALG00000016420	chr01	119460414:119462020	119612319:119614345	119552586:119554636	119433740:119435599
ENSGALG00000016426	chr01	119693609:119695508	119684576:119686408
ENSGALG00000016518	chr01	119861954:119863353
ENSGALG00000016563	chr01	121510679:121512593
ENSGALG00000016569	chr01	121725445:121727574
ENSGALG00000016290	chr01	122656591:122657690	122561520:122563596	122900023:122902038
ENSGALG00000018838	chr01	122900023:122902038
ENSGALG00000016603	chr01	124030013:124031961
ENSGALG00000016636	chr01	127811040:127812599
ENSGALG00000016681	chr01	128036593:128038392
ENSGALG00000016702	chr01	129329947:129331646
ENSGALG00000016735	chr01	129725681:129727702
ENSGALG00000016736	chr01	129781690:129784337
ENSGALG00000016739	chr01	129924259:129926258
ENSGALG00000016751	chr01	131510480:131512479	131458143:131460162
ENSGALG00000016774	chr01	132652145:132654209
ENSGALG00000016781	chr01	133073902:133075513	133048708:133050207
ENSGALG00000016800	chr01	134774063:134776062
ENSGALG00000016807	chr01	135608926:135610425	135575469:135577482
ENSGALG00000016810	chr01	136144527:136147178
ENSGALG00000016817	chr01	136412834:136414929	136453356:136455555	136379972:136381771
ENSGALG00000016843	chr01	138362658:138364719
ENSGALG00000016845	chr01	138470210:138472409
ENSGALG00000016849	chr01	138547634:138549133
ENSGALG00000016851	chr01	138644998:138646550	138651724:138653771	138712745:138714744
ENSGALG00000022763	chr01	138752537:138754616	138651724:138653771	138712745:138714744
ENSGALG00000016885	chr01	144109447:144110930
ENSGALG00000016895	chr01	145239260:145241159
ENSGALG00000016906	chr01	151895491:151897197
ENSGALG00000016911	chr01	152707622:152709700
ENSGALG00000016916	chr01	153649409:153650922
ENSGALG00000016925	chr01	154366259:154368158	154344344:154346343	154277455:154279103
ENSGALG00000016926	chr01	154982148:154984203
ENSGALG00000016945	chr01	165015338:165017436
ENSGALG00000016953	chr01	165212609:165214225
ENSGALG00000016980	chr01	167098529:167100028
ENSGALG00000016997	chr01	168065371:168066970	168068468:168070561
ENSGALG00000017019	chr01	169466286:169467685
ENSGALG00000017022	chr01	169663700:169665599
ENSGALG00000017026	chr01	169731207:169732647
ENSGALG00000017027	chr01	169762187:169763786
ENSGALG00000017049	chr01	171622410:171624209
ENSGALG00000017056	chr01	172026308:172028392
ENSGALG00000017065	chr01	173428213:173430388	173489273:173491072
ENSGALG00000017082	chr01	174419310:174421366
ENSGALG00000017084	chr01	174626483:174628145
ENSGALG00000017106	chr01	176155859:176157058	176281748:176283823
ENSGALG00000017112	chr01	176348008:176349915
ENSGALG00000017118	chr01	176672547:176674641
ENSGALG00000017125	chr01	177776647:177778046	177786981:177788880
ENSGALG00000017128	chr01	177859144:177861212
ENSGALG00000017130	chr01	177917577:177919276
ENSGALG00000017153	chr01	178865234:178867033
ENSGALG00000017170	chr01	179834354:179836553
ENSGALG00000019066	chr01	180897066:180899005
ENSGALG00000017182	chr01	181634996:181637067
ENSGALG00000017185	chr01	181806795:181808215
ENSGALG00000017200	chr01	184452242:184454308
ENSGALG00000017202	chr01	184508239:184510086
ENSGALG00000017224	chr01	185146947:185149089	185143106:185146316
ENSGALG00000017227	chr01	185293518:185295538	185326439:185328238
ENSGALG00000017235	chr01	186979992:186981791
ENSGALG00000017239	chr01	187470006:187472091
ENSGALG00000017246	chr01	188127113:188128971
ENSGALG00000017250	chr01	188369608:188371307
ENSGALG00000017261	chr01	191581865:191583264
ENSGALG00000017264	chr01	191838259:191840258	191581865:191583264
ENSGALG00000017262	chr01	191838259:191840258
ENSGALG00000000091	chr01	191072878:191074177	191838259:191840258	191581865:191583264	192003142:192005041
ENSGALG00000000839	chr01	193088224:193089851
ENSGALG00000022707	chr01	193344678:193346507
ENSGALG00000000871	chr01	193344678:193346507
ENSGALG00000017334	chr01	193499706:193501787	193504687:193506410	193507301:193509300
ENSGALG00000022706	chr01	193529776:193532645
ENSGALG00000003416	chr01	193627178:193628977
ENSGALG00000019030	chr01	193743226:193745571
ENSGALG00000022702	chr01	193908420:193910519
ENSGALG00000013581	chr01	193908420:193910519
ENSGALG00000007441	chr01	194032611:194034688
ENSGALG00000011214	chr01	194287110:194288609
ENSGALG00000019033	chr01	194551711:194553239
ENSGALG00000002522	chr10	385452:387351
ENSGALG00000023972	chr10	385452:387351
ENSGALG00000002352	chr10	635244:637331
ENSGALG00000002279	chr10	768179:770400	758449:759748
ENSGALG00000001901	chr10	1096934:1099022	1111749:1113455	1105762:1107325	1129736:1131742
ENSGALG00000001981	chr10	1096934:1099022	1105762:1107325
ENSGALG00000021876	chr10	1192332:1194551
ENSGALG00000001774	chr10	1487548:1489347	1491995:1493794	1477883:1480245
ENSGALG00000001559	chr10	2131224:2133134
ENSGALG00000023802	chr10	2205975:2207851
ENSGALG00000002708	chr10	2257724:2259046
ENSGALG00000002752	chr10	2521851:2523942
ENSGALG00000002883	chr10	2838661:2840576	2806419:2808505	2716104:2717603
ENSGALG00000003381	chr10	3500124:3502029
ENSGALG00000003705	chr10	3959157:3960562
ENSGALG00000003802	chr10	5027493:5029151
ENSGALG00000004087	chr10	5858261:5860060
ENSGALG00000004212	chr10	6442459:6444358
ENSGALG00000004270	chr10	6603469:6605398
ENSGALG00000004361	chr10	7327843:7330322	7367860:7369459
ENSGALG00000004564	chr10	8206254:8207893
ENSGALG00000004624	chr10	8255226:8256540	8289449:8291458
ENSGALG00000013293	chr10	8745464:8747463	8750001:8751612
ENSGALG00000005758	chr10	10395739:10397538
ENSGALG00000006104	chr10	11085059:11086875
ENSGALG00000006516	chr10	12152041:12154088
ENSGALG00000006641	chr10	12444173:12445572
ENSGALG00000021135	chr10	12538005:12540042
ENSGALG00000006793	chr10	12760570:12761980	12768110:12770209	12764535:12767479	12805090:12806514
ENSGALG00000006859	chr10	13672026:13674064
ENSGALG00000006871	chr10	13929756:13931136	13854968:13856969	13836157:13838184	13875724:13877694	13881700:13883438	13887835:13889234
ENSGALG00000006882	chr10	14010537:14012036
ENSGALG00000021875	chr10	15842998:15845065
ENSGALG00000007057	chr10	16428534:16429833
ENSGALG00000007115	chr10	16856514:16858597
ENSGALG00000007141	chr10	17032620:17034075	16985996:16987926
ENSGALG00000007643	chr10	17950474:17952505
ENSGALG00000007687	chr10	17969479:17971525	17996966:17998681	17962029:17963828
ENSGALG00000007865	chr10	18174100:18176064	18181788:18184013
ENSGALG00000007870	chr10	18296646:18299045
ENSGALG00000023287	chr10	18349333:18351385
ENSGALG00000007909	chr10	18423438:18425037
ENSGALG00000007930	chr10	18549983:18552082	18496838:18498337	18429206:18430964
ENSGALG00000007970	chr10	18597259:18598558
ENSGALG00000008043	chr10	18726869:18728615
ENSGALG00000008063	chr10	18772859:18774907
ENSGALG00000008077	chr10	18825784:18828183
ENSGALG00000008095	chr10	18840926:18842963	18825784:18828183
ENSGALG00000008180	chr10	19247392:19249131	19257212:19258784
ENSGALG00000008215	chr10	19348848:19350847	19365300:19367431	19358947:19361318	19362949:19365042	19356045:19358115	19380500:19382399
ENSGALG00000018259	chr10	19461982:19463481
ENSGALG00000008268	chr10	19471480:19473479
ENSGALG00000008275	chr10	19489482:19491281
ENSGALG00000013563	chr11	548519:552848
ENSGALG00000001204	chr11	605228:607258
ENSGALG00000001256	chr11	657371:659070
ENSGALG00000001316	chr11	666138:668209	704494:706462
ENSGALG00000001602	chr11	891885:893539
ENSGALG00000001821	chr11	1145608:1147009
ENSGALG00000001791	chr11	1066143:1067781
ENSGALG00000001965	chr11	1174794:1176893
ENSGALG00000002103	chr11	1216960:1218681
ENSGALG00000002458	chr11	1674928:1677007	1682706:1684787
ENSGALG00000003786	chr11	5991074:5992898
ENSGALG00000003891	chr11	6344853:6346383
ENSGALG00000021840	chr11	7821222:7823267	7343658:7345362	7670145:7672144	7740669:7743102	6800470:6802169	7656515:7658214	7753443:7755098	7812981:7814393	7776507:7778535	7783010:7784973
ENSGALG00000023673	chr11	7992494:7994434	7975679:7977378	7946228:7949723
ENSGALG00000004494	chr11	7946228:7949723
ENSGALG00000004764	chr11	9465166:9467241
ENSGALG00000004839	chr11	9547518:9549328	9507898:9509897	9550457:9552156	9593540:9595339	9516561:9518634
ENSGALG00000004847	chr11	9516561:9518634
ENSGALG00000004853	chr11	9547518:9549328	9550457:9552156
ENSGALG00000004956	chr11	10472625:10474424
ENSGALG00000005261	chr11	10896100:10897651
ENSGALG00000005377	chr11	13928028:13930091	13599470:13602713	13645281:13647280
ENSGALG00000012012	chr11	15017186:15019240
ENSGALG00000005576	chr11	16207788:16209440
ENSGALG00000005674	chr11	16328218:16329917	16326245:16327944
ENSGALG00000005791	chr11	17372899:17375217	17358600:17360583	17337811:17339710
ENSGALG00000005872	chr11	17561982:17563781	17594830:17596429	17569208:17571281
ENSGALG00000006099	chr11	17836968:17839017
ENSGALG00000000507	chr11	18192003:18194055
ENSGALG00000006175	chr11	18194447:18197480
ENSGALG00000000540	chr11	18308626:18310947
ENSGALG00000000608	chr11	18317426:18319510	18321586:18325352
ENSGALG00000000650	chr11	18380080:18381609
ENSGALG00000023434	chr11	18752646:18754145	18757572:18759646	18737096:18738695
ENSGALG00000000713	chr11	18954280:18956327
ENSGALG00000000908	chr11	19328905:19330946
ENSGALG00000002016	chr12	1351250:1353270
ENSGALG00000002283	chr12	1863406:1866010	1882596:1884689	1856770:1858930	1840760:1842845
ENSGALG00000002291	chr12	1882596:1884689	1887380:1889454
ENSGALG00000022658	chr12	1492467:1494348	1935037:1936441	1351250:1353270	1863406:1866010	1882596:1884689	1487797:1489816	1856770:1858930	1951670:1953481	1508765:1510197	1887380:1889454	1936719:1938777	1840760:1842845	1163162:1165057	890386:892393	1667656:1669697	1818578:1821430	1662316:1664396	1928196:1930195	1603079:1604978	1932707:1934803	1727625:1729408	1953574:1955173
ENSGALG00000002459	chr12	2378470:2380530	2676188:2678283	2664881:2667108	2496486:2498944	2622382:2624428	2653688:2657971	2710605:2711704	2376249:2378338	2648632:2650031	2373933:2375932	2471580:2473579	2726262:2728279	2459140:2461152	2574834:2576633	2423843:2425742	2474648:2476147	2466425:2468038	2520084:2522163
ENSGALG00000002486	chr12	2378470:2380530	2376249:2378338	2373933:2375932
ENSGALG00000002941	chr12	2622382:2624428	2648632:2650031
ENSGALG00000003203	chr12	2653688:2657971
ENSGALG00000003832	chr12	2898163:2900242	2883875:2885900
ENSGALG00000003997	chr12	2966896:2968695
ENSGALG00000004018	chr12	2999832:3001870
ENSGALG00000004297	chr12	3097627:3099405
ENSGALG00000004750	chr12	3457666:3459399
ENSGALG00000004829	chr12	3914616:3916415
ENSGALG00000004981	chr12	4918662:4920721
ENSGALG00000005020	chr12	5074850:5076594
ENSGALG00000005026	chr12	5200813:5202547
ENSGALG00000005400	chr12	7694225:7695924
ENSGALG00000005670	chr12	8762959:8764732
ENSGALG00000005678	chr12	8872187:8874224	8888032:8889944	8892926:8894226
ENSGALG00000005811	chr12	9064615:9066695
ENSGALG00000005990	chr12	9640028:9641703
ENSGALG00000006047	chr12	9740850:9742946
ENSGALG00000006097	chr12	9907897:9909957	9905249:9907316
ENSGALG00000006526	chr12	11297367:11299415	11308331:11310876	11299833:11301535	11295106:11297149
ENSGALG00000006802	chr12	11534346:11535645
ENSGALG00000006910	chr12	11618132:11619857
ENSGALG00000007023	chr12	11750121:11751420
ENSGALG00000007052	chr12	11779802:11781101	11787402:11789232
ENSGALG00000007177	chr12	12926322:12927621	12943619:12945678
ENSGALG00000007284	chr12	13433186:13435124	13465013:13466812	13442870:13444919
ENSGALG00000007302	chr12	13589424:13590723
ENSGALG00000007596	chr12	14625944:14627647
ENSGALG00000022635	chr12	16277767:16279566
ENSGALG00000007911	chr12	17234628:17236127	17259188:17261187
ENSGALG00000008263	chr12	17900626:17901925	17941259:17943304	17998650:18000449
ENSGALG00000008294	chr12	18413230:18415043	18422249:18424320	18418671:18420370	18474056:18476064	18476729:18478666	18531024:18532623	18521235:18522942	18470052:18472097	18455961:18457360
ENSGALG00000008320	chr12	18608892:18611059
ENSGALG00000020755	chr12	19074063:19076623
ENSGALG00000020745	chr12	19501101:19503318
ENSGALG00000000861	chr13	455393:457192
ENSGALG00000000884	chr13	502249:504345
ENSGALG00000002457	chr13	1934426:1936037	1956601:1963410	1953852:1955948	1951438:1953510
ENSGALG00000024370	chr13	2092830:2095337	2099308:2100854	2082988:2084824
ENSGALG00000002363	chr13	2146300:2147999
ENSGALG00000025482	chr13	2146300:2147999
ENSGALG00000002262	chr13	2168573:2169872
ENSGALG00000002229	chr13	2235282:2237781	2229335:2231234	2258573:2260626
ENSGALG00000002208	chr13	2506732:2508331
ENSGALG00000001916	chr13	3891165:3892964
ENSGALG00000001895	chr13	4051011:4053210	4058508:4060545
ENSGALG00000018268	chr13	4058508:4060545
ENSGALG00000001690	chr13	6709684:6710900	6782297:6783775	6740366:6742107	6791702:6793601	6762285:6764130	6778592:6780641
ENSGALG00000002810	chr13	8114675:8116667
ENSGALG00000002831	chr13	8204587:8206186
ENSGALG00000002863	chr13	8413897:8415604	8437133:8439011
ENSGALG00000018912	chr13	8477415:8480443
ENSGALG00000003075	chr13	9450548:9452052
ENSGALG00000003050	chr13	9450548:9452052
ENSGALG00000001158	chr13	9633764:9635492
ENSGALG00000003486	chr13	9862152:9864240
ENSGALG00000003699	chr13	10184626:10186525	10231387:10232786	10085424:10086938
ENSGALG00000003744	chr13	10660651:10662706
ENSGALG00000005802	chr13	12694644:12696543
ENSGALG00000005820	chr13	12719873:12721873
ENSGALG00000006076	chr13	13422832:13424886	13427780:13430479
ENSGALG00000006226	chr13	13825958:13827982
ENSGALG00000006360	chr13	14748037:14749536
ENSGALG00000006365	chr13	14935036:14936970
ENSGALG00000006514	chr13	15617429:15619225	15629184:15631693	15689547:15691644	15639418:15641088	15569369:15571461	15643574:15646622
ENSGALG00000006683	chr13	16134374:16136081	16130976:16132975	16123492:16125569	16117502:16119570
ENSGALG00000006762	chr13	16154712:16156259
ENSGALG00000021104	chr13	16154712:16156259
ENSGALG00000007380	chr13	16787832:16789245
ENSGALG00000007415	chr13	17247615:17249165
ENSGALG00000003217	chr14	930765:932564
ENSGALG00000003430	chr14	989470:991420
ENSGALG00000003440	chr14	989470:991420
ENSGALG00000021281	chr14	1131904:1133803
ENSGALG00000003596	chr14	1336998:1339007
ENSGALG00000003640	chr14	1761728:1763793	1771083:1772782	1745331:1747343	1755951:1757050
ENSGALG00000024294	chr14	1799845:1801721
ENSGALG00000003798	chr14	2176556:2178577
ENSGALG00000004276	chr14	3137349:3139348
ENSGALG00000004420	chr14	3584061:3585798	3767500:3769199	3740627:3742228
ENSGALG00000004773	chr14	4613181:4614680	4643546:4646890
ENSGALG00000004842	chr14	4756544:4758499	4753972:4755873
ENSGALG00000004851	chr14	4866088:4867887	4872504:4874523	4904753:4906452
ENSGALG00000005083	chr14	5136267:5137666
ENSGALG00000005281	chr14	5819650:5821364	5874434:5875991	5780411:5782496	5912143:5914589	5794262:5796308
ENSGALG00000005291	chr14	5958718:5960804
ENSGALG00000005589	chr14	6172851:6174591
ENSGALG00000005608	chr14	6249922:6252000	6243965:6245621
ENSGALG00000005646	chr14	6288366:6290424
ENSGALG00000005767	chr14	6445206:6447605
ENSGALG00000005878	chr14	6481834:6483733
ENSGALG00000005917	chr14	6514900:6516959	6512890:6514689
ENSGALG00000005988	chr14	6634989:6636926
ENSGALG00000006014	chr14	6713559:6714881	6690512:6692677	6680548:6681747
ENSGALG00000006021	chr14	6731232:6732431
ENSGALG00000006068	chr14	6823719:6825814
ENSGALG00000006122	chr14	6916855:6918944
ENSGALG00000006140	chr14	6916855:6918944
ENSGALG00000006156	chr14	6947597:6950135	6936351:6938302
ENSGALG00000006290	chr14	7114238:7116273	7123460:7125477
ENSGALG00000006456	chr14	7495499:7497508
ENSGALG00000006757	chr14	8136114:8137975
ENSGALG00000006964	chr14	8633870:8635272
ENSGALG00000006982	chr14	8639884:8641966	8633870:8635272
ENSGALG00000007119	chr14	8801953:8803509
ENSGALG00000007149	chr14	8865195:8867026
ENSGALG00000007261	chr14	9194877:9196376
ENSGALG00000007307	chr14	9950419:9952486
ENSGALG00000007480	chr14	12206476:12208275	12156295:12158358
ENSGALG00000007737	chr14	12306820:12308619
ENSGALG00000007619	chr14	12405203:12407261
ENSGALG00000023688	chr14	12585585:12588437
ENSGALG00000002743	chr14	12716509:12718547	12822377:12824426	12306820:12308619	12617802:12619329	12573306:12575983	12578615:12580705	12396918:12398773	12679104:12681103	12694859:12696058	12381982:12383881	12405203:12407261	12585585:12588437	12491714:12493627
ENSGALG00000002535	chr14	13449091:13450694	13546281:13548517	13339436:13341524	13300367:13302469	13140930:13144695	13589691:13591090	13248955:13250595	13404191:13405805	13106676:13108704	13521120:13523119	13243763:13245166	13177481:13178697	13536687:13538770	13468828:13471087
ENSGALG00000001032	chr14	13140930:13144695
ENSGALG00000021364	chr14	13177481:13178697
ENSGALG00000002221	chr14	13243763:13245166
ENSGALG00000002128	chr14	13300367:13302469
ENSGALG00000002111	chr14	13339436:13341524
ENSGALG00000002026	chr14	13404191:13405805
ENSGALG00000001985	chr14	13521120:13523119
ENSGALG00000001980	chr14	13546281:13548517	13536687:13538770
ENSGALG00000023618	chr14	13654064:13655967	13635921:13638020
ENSGALG00000009318	chr14	13810258:13811957	13737176:13741020	13742357:13744963	13754046:13756074
ENSGALG00000009209	chr14	13991784:13993750
ENSGALG00000009201	chr14	14266130:14268232
ENSGALG00000023593	chr14	13654064:13655967	13635921:13638020
ENSGALG00000002019	chr14	14606916:14608934
ENSGALG00000002273	chr14	14917934:14919933
ENSGALG00000002200	chr14	14917934:14919933
ENSGALG00000002239	chr14	14917934:14919933	14819969:14822004	14606916:14608934	14829171:14831070
ENSGALG00000002056	chr15	1271684:1272940
ENSGALG00000023793	chr15	1581914:1584018	1628075:1629974	1634813:1636212	1597937:1599936	1575422:1577021
ENSGALG00000002252	chr15	2532261:2534356	2528079:2529778
ENSGALG00000003018	chr15	4525472:4527371
ENSGALG00000025372	chr15	4689124:4691205
ENSGALG00000003146	chr15	4841024:4842223
ENSGALG00000003901	chr15	5429797:5431158
ENSGALG00000004365	chr15	5702601:5704600
ENSGALG00000004379	chr15	5702601:5704600
ENSGALG00000004849	chr15	6472312:6473926
ENSGALG00000023486	chr15	6472312:6473926
ENSGALG00000013851	chr15	6759975:6761908
ENSGALG00000005379	chr15	6759975:6761908	6834456:6836471
ENSGALG00000005515	chr15	6996636:6998545
ENSGALG00000005518	chr15	7030561:7032586	7038404:7040557
ENSGALG00000005538	chr15	7060925:7063024	7065156:7067155
ENSGALG00000023396	chr15	7141689:7144180
ENSGALG00000005614	chr15	7157764:7159913
ENSGALG00000005634	chr15	7180758:7182769
ENSGALG00000021877	chr15	7180758:7182769
ENSGALG00000005706	chr15	7687391:7689417
ENSGALG00000005896	chr15	7919203:7921302
ENSGALG00000005204	chr15	8105126:8107125
ENSGALG00000006363	chr15	8179043:8180986
ENSGALG00000006979	chr15	9174381:9176191
ENSGALG00000007396	chr15	9836406:9838234	9887230:9889229	9880046:9882045
ENSGALG00000007765	chr15	10778121:10780253
ENSGALG00000007778	chr15	10789205:10791267
ENSGALG00000007954	chr15	10844055:10845754
ENSGALG00000008151	chr15	11215819:11217818	11212217:11214574
ENSGALG00000008206	chr15	11342568:11344585
ENSGALG00000008219	chr15	11431137:11433228
ENSGALG00000025430	chr15	11431137:11433228
ENSGALG00000008238	chr15	11677558:11679184
ENSGALG00000019832	chr16	63913:67171
ENSGALG00000008022	chr16	99280:101194
ENSGALG00000000141	chr16	99280:101194
ENSGALG00000024360	chr16	164563:166623
ENSGALG00000018026	chr16	191233:193064
ENSGALG00000009105	chr17	324132:326231
ENSGALG00000008736	chr17	1610557:1612399	1657955:1660038
ENSGALG00000008630	chr17	1767462:1769287
ENSGALG00000008623	chr17	1801810:1803112
ENSGALG00000025187	chr17	1824364:1826182
ENSGALG00000008616	chr17	1824364:1826182
ENSGALG00000008475	chr17	1972589:1974088	1957181:1958980
ENSGALG00000008472	chr17	1987337:1989036	1997527:1998926	1989330:1991229
ENSGALG00000008456	chr17	2122569:2124168	2347532:2348731	2141371:2143170
ENSGALG00000007190	chr17	2500749:2502948
ENSGALG00000007079	chr17	3123465:3126496	3149991:3152050
ENSGALG00000007001	chr17	3573209:3575276
ENSGALG00000006958	chr17	4761985:4763484	4744913:4746659	4674910:4677036
ENSGALG00000005063	chr17	4870334:4872424
ENSGALG00000005036	chr17	4916154:4917918
ENSGALG00000004738	chr17	5134362:5136461
ENSGALG00000013978	chr17	5409417:5411016	5532843:5536315	5438993:5440392
ENSGALG00000004548	chr17	5409417:5411016
ENSGALG00000012710	chr17	5874330:5876401	5867468:5869467
ENSGALG00000003941	chr17	5921218:5923514
ENSGALG00000003852	chr17	6075356:6077017
ENSGALG00000003830	chr17	6111157:6112956
ENSGALG00000002926	chr17	7010019:7011526
ENSGALG00000002626	chr17	7353140:7354913	7329767:7331840
ENSGALG00000002546	chr17	7428464:7430363	7458228:7460479	7462526:7464925	7467412:7469362	7445150:7447265	7353140:7354913	7329767:7331840
ENSGALG00000002515	chr17	7606204:7608219	7612351:7614250
ENSGALG00000002489	chr17	7699080:7701164	7695878:7697877
ENSGALG00000021535	chr17	7718030:7719780
ENSGALG00000002375	chr17	7814056:7815255	7830844:7832743	7817213:7819300	7825636:7827563
ENSGALG00000001921	chr17	7893137:7894655
ENSGALG00000001910	chr17	7893137:7894655
ENSGALG00000001728	chr17	8137098:8138697
ENSGALG00000001692	chr17	8189367:8191066	8184361:8186411
ENSGALG00000001419	chr17	8536204:8538264	8588287:8589603	8585392:8588092
ENSGALG00000018275	chr17	9494777:9496435
ENSGALG00000000936	chr17	10073135:10075036
ENSGALG00000001111	chr18	1146107:1147974
ENSGALG00000001261	chr18	2171737:2173698
ENSGALG00000017417	chr18	2181966:2183965
ENSGALG00000021568	chr18	2242191:2244095
ENSGALG00000023609	chr18	2553526:2555055	2583480:2584879
ENSGALG00000001433	chr18	3176905:3178604
ENSGALG00000001545	chr18	3341568:3343467
ENSGALG00000001607	chr18	3473354:3475353
ENSGALG00000001618	chr18	3492002:3494097
ENSGALG00000023563	chr18	4135390:4137796
ENSGALG00000001943	chr18	4343224:4345023
ENSGALG00000001971	chr18	4389066:4390465
ENSGALG00000002719	chr18	4813149:4815219
ENSGALG00000002747	chr18	4887773:4889811	4903001:4905521
ENSGALG00000003033	chr18	5838771:5840313
ENSGALG00000018047	chr18	6378460:6380464
ENSGALG00000025552	chr18	6378460:6380464
ENSGALG00000004021	chr18	7891840:7893839
ENSGALG00000004370	chr18	8285627:8287326
ENSGALG00000001465	chr18	9373471:9375428
ENSGALG00000004586	chr18	9462801:9464883
ENSGALG00000006880	chr18	9535917:9537967	9531929:9533853
ENSGALG00000006883	chr18	9535917:9537967
ENSGALG00000006895	chr18	9548455:9550723
ENSGALG00000006900	chr18	9557459:9560358
ENSGALG00000023336	chr18	9936528:9938327
ENSGALG00000007106	chr18	10088789:10091177
ENSGALG00000023298	chr18	10333654:10336353
ENSGALG00000021696	chr19	296669:298597
ENSGALG00000000891	chr19	296669:298597
ENSGALG00000001071	chr19	791689:795233
ENSGALG00000001110	chr19	913035:914887
ENSGALG00000001122	chr19	1011105:1012804	1009124:1011023
ENSGALG00000001166	chr19	2618067:2620066	2602516:2604415
ENSGALG00000001546	chr19	3256275:3258074
ENSGALG00000001649	chr19	3413120:3415198
ENSGALG00000001630	chr19	3428375:3429882
ENSGALG00000001654	chr19	3428375:3429882
ENSGALG00000001719	chr19	3440449:3441768
ENSGALG00000023955	chr19	3567139:3568838	3526342:3528241
ENSGALG00000021636	chr19	3924332:3926363	4099017:4100840	3982708:3984707	4101012:4102461
ENSGALG00000001828	chr19	4124348:4126294
ENSGALG00000017358	chr19	4246184:4247483
ENSGALG00000002060	chr19	4354473:4356097
ENSGALG00000002629	chr19	5053969:5055373
ENSGALG00000002631	chr19	5094692:5096594
ENSGALG00000002972	chr19	5392439:5394444
ENSGALG00000003015	chr19	5403834:5405533
ENSGALG00000003082	chr19	5495723:5497798	5493111:5495148
ENSGALG00000003571	chr19	5642025:5644026
ENSGALG00000003979	chr19	5815774:5816973
ENSGALG00000004082	chr19	6025178:6026877
ENSGALG00000004886	chr19	6985779:6987278
ENSGALG00000004917	chr19	7003799:7005435	7027119:7029918
ENSGALG00000005160	chr19	7351858:7353557
ENSGALG00000005403	chr19	8167013:8169095
ENSGALG00000005420	chr19	8440690:8442431	8435063:8438809
ENSGALG00000022938	chr02	75713169:75715118
ENSGALG00000004904	chr02	439583:441582	453704:455622
ENSGALG00000004919	chr02	439583:441582
ENSGALG00000004819	chr02	521299:522798
ENSGALG00000004934	chr02	574729:576617	568131:570474
ENSGALG00000025364	chr02	568131:570474
ENSGALG00000021838	chr02	630193:631892	644459:646534
ENSGALG00000004938	chr02	675767:677666	678195:680489
ENSGALG00000005048	chr02	786771:788373	781291:783090	778311:780233	784323:785722	824078:825477	803805:805404	769407:771208
ENSGALG00000005072	chr02	903042:904477	1165474:1167373	1413147:1414746
ENSGALG00000005212	chr02	1165474:1167373
ENSGALG00000005223	chr02	1413147:1414746
ENSGALG00000005305	chr02	2071977:2073276
ENSGALG00000005307	chr02	2071977:2073276
ENSGALG00000005380	chr02	2352545:2354444
ENSGALG00000005443	chr02	3296859:3298458
ENSGALG00000005492	chr02	3848159:3849469
ENSGALG00000005600	chr02	3989929:3991603
ENSGALG00000025355	chr02	3989929:3991603
ENSGALG00000005947	chr02	4804957:4806956
ENSGALG00000005979	chr02	4820950:4822573
ENSGALG00000006018	chr02	4916727:4918655
ENSGALG00000006181	chr02	6197227:6199229
ENSGALG00000006233	chr02	6526428:6527878
ENSGALG00000006314	chr02	7463877:7465676
ENSGALG00000006461	chr02	8634822:8636921
ENSGALG00000006477	chr02	8703225:8704924
ENSGALG00000007169	chr02	14086144:14088270	14054083:14055814
ENSGALG00000007254	chr02	14193386:14194999
ENSGALG00000007547	chr02	15969375:15971657
ENSGALG00000007877	chr02	17527058:17528895
ENSGALG00000007914	chr02	17796447:17798524	17799653:17801743
ENSGALG00000008704	chr02	19840046:19841721
ENSGALG00000008723	chr02	20007669:20009568
ENSGALG00000008747	chr02	20229210:20230709
ENSGALG00000008764	chr02	20379960:20381312
ENSGALG00000019664	chr02	20379960:20381312
ENSGALG00000008976	chr02	20796579:20798278
ENSGALG00000009062	chr02	21667171:21669370
ENSGALG00000009348	chr02	22562955:22564774
ENSGALG00000009517	chr02	23512236:23513935
ENSGALG00000009686	chr02	23914295:23915914	23962144:23964143	23848967:23850703
ENSGALG00000010803	chr02	28581329:28583138
ENSGALG00000010954	chr02	31277935:31279964
ENSGALG00000010977	chr02	31458122:31459959
ENSGALG00000011164	chr02	34138706:34140205	34152165:34153764	34172373:34174399
ENSGALG00000011298	chr02	38137317:38138963	38166441:38168440	38395596:38397095
ENSGALG00000011439	chr02	39797372:39799271
ENSGALG00000011442	chr02	40437145:40439168
ENSGALG00000011488	chr02	41011314:41012713
ENSGALG00000011494	chr02	41080678:41082377	41109162:41111255
ENSGALG00000011580	chr02	42265828:42267830
ENSGALG00000011678	chr02	42839262:42840695
ENSGALG00000011707	chr02	42924398:42925603	42921839:42923438
ENSGALG00000011938	chr02	44386448:44388341	44390357:44392256	44360617:44361816
ENSGALG00000011983	chr02	45240893:45242492
ENSGALG00000012046	chr02	46118073:46119472
ENSGALG00000012224	chr02	49058176:49059275	49002238:49004902	49030989:49033089
ENSGALG00000012324	chr02	50657080:50658685
ENSGALG00000012482	chr02	55520857:55522756	55483648:55485147
ENSGALG00000012626	chr02	56115601:56117000
ENSGALG00000022990	chr02	56296222:56297961
ENSGALG00000017396	chr02	56269280:56271279
ENSGALG00000012650	chr02	56296222:56297961
ENSGALG00000012689	chr02	60578360:60579877	60587112:60589035
ENSGALG00000012702	chr02	61187112:61188911	61163737:61165776	61215002:61217501	61329617:61331516	61193645:61195352
ENSGALG00000012705	chr02	61618673:61620691
ENSGALG00000012784	chr02	64457426:64460774
ENSGALG00000019567	chr02	65067374:65069324
ENSGALG00000012829	chr02	66490408:66492435
ENSGALG00000012885	chr02	67939831:67941778	67988537:67990136
ENSGALG00000012916	chr02	69308795:69310511
ENSGALG00000012954	chr02	75558235:75559542	75603049:75605076
ENSGALG00000012960	chr02	75677054:75679263	75697679:75699145
ENSGALG00000013001	chr02	78025213:78027251
ENSGALG00000013043	chr02	78404245:78405944
ENSGALG00000013081	chr02	80467310:80469041
ENSGALG00000013110	chr02	80706382:80708426	79666779:79668801	80467310:80469041	80744179:80745699	80728699:80730298	80713373:80715386
ENSGALG00000013124	chr02	83107975:83109195	83128511:83130542
ENSGALG00000013171	chr02	85701704:85703403
ENSGALG00000019527	chr02	85713718:85715217
ENSGALG00000013397	chr02	88927107:88928606
ENSGALG00000013400	chr02	88927107:88928606
ENSGALG00000013438	chr02	89134964:89136563
ENSGALG00000013452	chr02	89302949:89304896
ENSGALG00000013624	chr02	90173554:90175659	90211194:90212664	90179064:90181125
ENSGALG00000022886	chr02	90211194:90212664
ENSGALG00000013867	chr02	96930883:96932682
ENSGALG00000013817	chr02	96965981:96967780	96962234:96963984
ENSGALG00000019502	chr02	97418716:97420156	97604158:97606229
ENSGALG00000013954	chr02	97865739:97867455	97844231:97846159
ENSGALG00000008413	chr02	98395333:98397270
ENSGALG00000014847	chr02	100593404:100595863
ENSGALG00000014910	chr02	101715198:101717097
ENSGALG00000014915	chr02	101791066:101792490
ENSGALG00000014935	chr02	102014997:102016296	102064017:102066060
ENSGALG00000014998	chr02	102601851:102603873
ENSGALG00000015064	chr02	102916445:102918344
ENSGALG00000015215	chr02	107335246:107337343	107302448:107304545	107279631:107281030
ENSGALG00000015226	chr02	106246140:106248235	106943338:106945403	107247887:107249386	107010836:107012896	107335246:107337343	107358255:107360254	107302448:107304545	107279631:107281030
ENSGALG00000015340	chr02	110796370:110798418
ENSGALG00000018967	chr02	110874147:110875646	110876914:110878680
ENSGALG00000000304	chr02	115013937:115016002	114986528:114988867	115076519:115078667
ENSGALG00000015539	chr02	115076519:115078667
ENSGALG00000015640	chr02	117435442:117437183
ENSGALG00000015817	chr02	122470767:122472893	122481836:122483689
ENSGALG00000015818	chr02	122481836:122483689
ENSGALG00000015868	chr02	122815359:122816958
ENSGALG00000015909	chr02	124134910:124136810
ENSGALG00000022789	chr02	126813873:126815896	126817776:126819702
ENSGALG00000016000	chr02	126969865:126971964
ENSGALG00000016005	chr02	128700423:128702496	128561445:128563498	128171596:128173484	128286166:128288165	130191309:130192808	128982082:128983881	129044039:129045538	128410271:128411974	128078719:128080418	129288337:129290236	130659001:130660868	128194081:128196018
ENSGALG00000016033	chr02	128171596:128173484
ENSGALG00000019444	chr02	128171596:128173484
ENSGALG00000016037	chr02	128171596:128173484	128194081:128196018
ENSGALG00000019443	chr02	128982082:128983881
ENSGALG00000016107	chr02	131773024:131775028	131767845:131769851
ENSGALG00000016381	chr02	137526451:137528359
ENSGALG00000016243	chr02	141319753:141321252
ENSGALG00000016143	chr02	148025762:148027821
ENSGALG00000004967	chr02	148553270:148555169
ENSGALG00000024014	chr20	1571784:1573983
ENSGALG00000023999	chr20	722644:724654	1571784:1573983	823850:825757	811050:812849	802218:804067	729725:731733	736366:737865
ENSGALG00000023997	chr20	722644:724654	1571784:1573983	823850:825757	811050:812849	802218:804067	729725:731733	736366:737865
ENSGALG00000021821	chr20	3233547:3235046	3261426:3262740
ENSGALG00000003488	chr20	3355720:3357019	3361329:3363145	3499977:3501577	3456370:3458390	3549050:3550593
ENSGALG00000003568	chr20	4132022:4133476	4130206:4131908	4134304:4136405	4114341:4116436
ENSGALG00000003681	chr20	5242795:5244794	5211749:5213972
ENSGALG00000003750	chr20	5263128:5264710
ENSGALG00000003855	chr20	5428507:5430660
ENSGALG00000003932	chr20	5473072:5474671	5479375:5481074	5482101:5484120
ENSGALG00000004028	chr20	5508116:5510015	5510080:5512079
ENSGALG00000004170	chr20	5700289:5702388
ENSGALG00000004292	chr20	5785041:5787092
ENSGALG00000023835	chr20	5785041:5787092
ENSGALG00000023834	chr20	5847769:5849867
ENSGALG00000005102	chr20	7977256:7978855	7611705:7613004	7913911:7915821
ENSGALG00000005711	chr20	8800151:8801750
ENSGALG00000005781	chr20	9134022:9135554	9147760:9149359
ENSGALG00000006013	chr20	9830461:9832272
ENSGALG00000006197	chr20	10294003:10296002
ENSGALG00000006201	chr20	10306670:10308764
ENSGALG00000006203	chr20	10328338:10329837
ENSGALG00000023636	chr20	10328338:10329837
ENSGALG00000021025	chr20	10354399:10356971	10359426:10361225
ENSGALG00000006267	chr20	10386045:10387930
ENSGALG00000006273	chr20	10396746:10399408	10402813:10404312
ENSGALG00000006522	chr20	10451853:10454247
ENSGALG00000006634	chr20	10605616:10607555
ENSGALG00000006657	chr20	10617148:10620688
ENSGALG00000006662	chr20	10636563:10638664
ENSGALG00000006674	chr20	10650754:10654005
ENSGALG00000006675	chr20	10650754:10654005
ENSGALG00000023590	chr20	10701010:10702719
ENSGALG00000006791	chr20	10757806:10760400	10764575:10766659
ENSGALG00000006852	chr20	10870405:10872025
ENSGALG00000006992	chr20	10917795:10919694
ENSGALG00000006930	chr20	10932037:10934104
ENSGALG00000020895	chr20	12433017:12434521
ENSGALG00000007813	chr20	13137474:13138948
ENSGALG00000007912	chr20	13490664:13491863	13478179:13480178	13486571:13488574
ENSGALG00000000652	chr21	621569:623068
ENSGALG00000024053	chr21	634528:635879
ENSGALG00000000966	chr21	713015:715107
ENSGALG00000001040	chr21	1016966:1019620	1024376:1026449	1020268:1021818	1006809:1008430
ENSGALG00000001081	chr21	1364456:1366523
ENSGALG00000001304	chr21	1907384:1909383
ENSGALG00000021666	chr21	2148314:2149613
ENSGALG00000001770	chr21	2425796:2427883
ENSGALG00000001857	chr21	2492807:2494106
ENSGALG00000023906	chr21	2673302:2675315
ENSGALG00000002222	chr21	2913332:2914731
ENSGALG00000002583	chr21	3491583:3493582	3471397:3473452
ENSGALG00000002649	chr21	3598279:3599623
ENSGALG00000003662	chr21	4270469:4277159
ENSGALG00000003782	chr21	4445980:4448003
ENSGALG00000003991	chr21	4667310:4668735
ENSGALG00000004043	chr21	4765549:4767948
ENSGALG00000004097	chr21	4993072:4994871	5049157:5051167	5200794:5202868
ENSGALG00000014139	chr21	6568637:6570731
ENSGALG00000010084	chr21	6658714:6660237
ENSGALG00000001560	chr22	1979155:1981161
ENSGALG00000000183	chr22	2790221:2792314
ENSGALG00000013878	chr22	2983900:2985311
ENSGALG00000014155	chr22	4032320:4035240
ENSGALG00000014154	chr22	4063144:4065646
ENSGALG00000000509	chr23	191264:192863
ENSGALG00000000672	chr23	1237882:1239858
ENSGALG00000000737	chr23	1464311:1466047
ENSGALG00000000739	chr23	1464311:1466047
ENSGALG00000002871	chr23	2103573:2104772
ENSGALG00000021931	chr23	2103573:2104772
ENSGALG00000001215	chr23	2347206:2349163	2342347:2344650
ENSGALG00000001233	chr23	2347206:2349163	2342347:2344650
ENSGALG00000001329	chr23	2577408:2578823
ENSGALG00000001443	chr23	2721473:2723372	2742667:2744425	2727867:2729784	2719149:2721148	2736168:2738250
ENSGALG00000025539	chr23	2719149:2721148
ENSGALG00000001451	chr23	3149934:3151566
ENSGALG00000001912	chr23	3552622:3554695
ENSGALG00000021645	chr23	3605992:3608040
ENSGALG00000001946	chr23	3668694:3670732	3675398:3677097
ENSGALG00000001973	chr23	3691331:3693111	3689289:3691188
ENSGALG00000002098	chr23	3846935:3848666	3870301:3872200
ENSGALG00000002112	chr23	3965945:3967844
ENSGALG00000002526	chr23	4381070:4383149
ENSGALG00000002602	chr23	4694525:4696706	4697816:4700015	4763519:4765565	4690346:4692014
ENSGALG00000003693	chr23	5305945:5308116	5293464:5295553
ENSGALG00000004282	chr23	5715322:5718332
ENSGALG00000024325	chr24	315414:317455
ENSGALG00000001053	chr24	404203:406451
ENSGALG00000001082	chr24	435186:436785
ENSGALG00000001161	chr24	1055876:1057575	1034665:1036176
ENSGALG00000024296	chr24	1428944:1431050
ENSGALG00000001437	chr24	1929722:1931798	2058155:2060203	1983559:1985629	1845004:1847084	1836221:1838775	1989185:1990784	2038692:2040447	1954840:1956644	1813049:1814428	2064330:2066543
ENSGALG00000001472	chr24	2507601:2509203
ENSGALG00000001557	chr24	2565893:2567989
ENSGALG00000001604	chr24	2565893:2567989
ENSGALG00000024265	chr24	2701192:2703223
ENSGALG00000006507	chr24	3055144:3056643
ENSGALG00000018303	chr24	3327677:3329642	3331324:3333032
ENSGALG00000006742	chr24	4032436:4034522
ENSGALG00000006746	chr24	4088089:4090099
ENSGALG00000006755	chr24	4176067:4177766
ENSGALG00000024131	chr24	4386803:4388002
ENSGALG00000024119	chr24	6301684:6303583
ENSGALG00000007406	chr24	5437200:5439199
ENSGALG00000007423	chr24	5493321:5496368
ENSGALG00000024176	chr25	354154:356062
ENSGALG00000013237	chr25	503884:505883
ENSGALG00000024133	chr25	1140438:1142541
ENSGALG00000013529	chr25	1356116:1358890
ENSGALG00000013537	chr25	1341826:1343225
ENSGALG00000014635	chr25	1381281:1382680
ENSGALG00000025563	chr25	1381281:1382680
ENSGALG00000000920	chr25	2092036:2094118
ENSGALG00000000607	chr26	337046:338554
ENSGALG00000000584	chr26	381365:383726
ENSGALG00000000568	chr26	444280:446360
ENSGALG00000000541	chr26	479039:480338
ENSGALG00000000427	chr26	561075:562576	551846:555632
ENSGALG00000000397	chr26	570806:572805	561075:562576
ENSGALG00000000384	chr26	594440:596538
ENSGALG00000000362	chr26	631910:634006	627030:629129
ENSGALG00000019802	chr26	767376:769849
ENSGALG00000000309	chr26	779700:781631	786159:787588
ENSGALG00000019803	chr26	786159:787588
ENSGALG00000000217	chr26	959757:961656	947098:950664
ENSGALG00000000168	chr26	977143:979231
ENSGALG00000000329	chr26	1262792:1265237	1241410:1243974	1244594:1246671
ENSGALG00000000338	chr26	1262792:1265237	1266655:1268154
ENSGALG00000000400	chr26	1323102:1324783	1314041:1316326
ENSGALG00000024046	chr26	1743177:1744986	1745898:1748068
ENSGALG00000000644	chr26	1876841:1879048	1889000:1890599
ENSGALG00000000653	chr26	1938741:1940240
ENSGALG00000000692	chr26	2113317:2114916
ENSGALG00000013356	chr26	2418778:2420831
ENSGALG00000000911	chr26	2516609:2518146
ENSGALG00000023959	chr26	2532145:2534240
ENSGALG00000001117	chr26	2564273:2566172
ENSGALG00000023953	chr26	2578592:2580391
ENSGALG00000001476	chr26	3177036:3178745	3183292:3185316
ENSGALG00000023911	chr26	3263470:3265309	3309846:3311655
ENSGALG00000001526	chr26	3402608:3404754
ENSGALG00000001532	chr26	3441655:3443718
ENSGALG00000002778	chr26	4283908:4285307
ENSGALG00000002860	chr26	4515408:4517465
ENSGALG00000002881	chr26	4546108:4547557	4542785:4545469
ENSGALG00000003182	chr26	4618394:4621316
ENSGALG00000024255	chr27	274283:276325
ENSGALG00000024251	chr27	274283:276325
ENSGALG00000000694	chr27	1384420:1386514	1397422:1399087
ENSGALG00000000674	chr27	1484094:1486119	1471325:1473124	1480820:1482319
ENSGALG00000014388	chr27	1533952:1536011	1531565:1533606
ENSGALG00000000287	chr27	1672104:1673903	1677086:1679101
ENSGALG00000000410	chr27	2398719:2400818
ENSGALG00000000478	chr27	2587111:2589247	2621332:2624981
ENSGALG00000002392	chr27	3254867:3256466
ENSGALG00000009929	chr27	3286219:3287618
ENSGALG00000001299	chr27	3468332:3470254
ENSGALG00000017353	chr27	3658424:3660316
ENSGALG00000001648	chr27	4064150:4065949
ENSGALG00000003934	chr27	4383029:4385089
ENSGALG00000000327	chr28	350700:352999
ENSGALG00000000577	chr28	754432:756260	744846:746167
ENSGALG00000000621	chr28	881357:882856
ENSGALG00000000722	chr28	919902:921601
ENSGALG00000000736	chr28	963156:964680
ENSGALG00000013431	chr28	969123:970922
ENSGALG00000000740	chr28	990968:992827
ENSGALG00000000784	chr28	1012027:1014068
ENSGALG00000021885	chr28	1464032:1465538
ENSGALG00000001486	chr28	1814766:1816068	1807558:1809357
ENSGALG00000000803	chr28	1891452:1893006
ENSGALG00000000819	chr28	1951709:1953408
ENSGALG00000001019	chr28	2091807:2093624
ENSGALG00000001043	chr28	2181514:2183569	2200583:2202482
ENSGALG00000001084	chr28	2221345:2222544
ENSGALG00000001093	chr28	2325516:2326982	2367132:2369131	2332104:2333803
ENSGALG00000001096	chr28	2370292:2372235
ENSGALG00000001106	chr28	2404386:2406468	2400622:2402621
ENSGALG00000001218	chr28	2493327:2495196
ENSGALG00000001898	chr28	2690398:2692234
ENSGALG00000021637	chr28	2799246:2801294
ENSGALG00000002559	chr28	2838427:2840326
ENSGALG00000025505	chr28	3114657:3116713
ENSGALG00000024297	chr28	3395933:3397632	3330536:3332458	3408741:3410540	3367566:3369472	3322218:3324125
ENSGALG00000024292	chr28	3367566:3369472
ENSGALG00000013089	chr28	3395933:3397632
ENSGALG00000003371	chr28	3676144:3678163
ENSGALG00000024268	chr28	3763546:3764845
ENSGALG00000024263	chr28	3827409:3829448
ENSGALG00000007889	chr03	371790:373294
ENSGALG00000008410	chr03	3750649:3752648	3720074:3721981	3737575:3739083
ENSGALG00000025266	chr03	3720074:3721981
ENSGALG00000008508	chr03	4125550:4127449
ENSGALG00000008536	chr03	4218731:4220816
ENSGALG00000008567	chr03	4263275:4266498
ENSGALG00000008609	chr03	4328905:4331282	4320009:4321861
ENSGALG00000013255	chr03	4350914:4352713
ENSGALG00000023773	chr03	4534331:4536417	4505338:4507342
ENSGALG00000020092	chr03	5282009:5283992
ENSGALG00000009107	chr03	7024207:7026299
ENSGALG00000009069	chr03	7639518:7641517
ENSGALG00000020084	chr03	7770296:7772201
ENSGALG00000008969	chr03	8539704:8542703
ENSGALG00000008962	chr03	8556751:8558593	8559449:8561516	8539704:8542703	8562219:8564218
ENSGALG00000008957	chr03	8664177:8666199
ENSGALG00000008942	chr03	8821918:8823886
ENSGALG00000008931	chr03	8925017:8927587	8913004:8914603
ENSGALG00000008930	chr03	8955450:8957070
ENSGALG00000008906	chr03	9128996:9130836	9109207:9111106	9121441:9123693
ENSGALG00000008828	chr03	9668059:9670058
ENSGALG00000008774	chr03	10431737:10433236
ENSGALG00000009093	chr03	11138709:11140254
ENSGALG00000009068	chr03	11922926:11925103
ENSGALG00000008947	chr03	13249716:13251769
ENSGALG00000021853	chr03	14841444:14843980	14838739:14840543	14865592:14867291
ENSGALG00000008544	chr03	15714147:15715446
ENSGALG00000009136	chr03	16193259:16195458
ENSGALG00000009155	chr03	16225235:16227234
ENSGALG00000009195	chr03	16255392:16257140
ENSGALG00000009303	chr03	16655835:16657867	16645118:16647187	16636371:16638370	16647720:16650158	16651631:16653900
ENSGALG00000009444	chr03	17415492:17417191
ENSGALG00000009450	chr03	17671949:17673535
ENSGALG00000009503	chr03	18091205:18093156	18105598:18107133
ENSGALG00000009607	chr03	18209796:18211715
ENSGALG00000009627	chr03	19113114:19115182
ENSGALG00000009645	chr03	19526705:19528204	19521122:19522981	19445949:19447792
ENSGALG00000009848	chr03	21472995:21475115
ENSGALG00000009861	chr03	21586152:21587951
ENSGALG00000009906	chr03	22360117:22361816	22355529:22357428
ENSGALG00000023331	chr03	22397631:22399779
ENSGALG00000009915	chr03	22963892:22965791
ENSGALG00000009923	chr03	23291397:23292904
ENSGALG00000009925	chr03	23291397:23292904
ENSGALG00000009973	chr03	24830119:24832118
ENSGALG00000010000	chr03	25812952:25814776
ENSGALG00000010020	chr03	26298779:26300203	26331703:26333708
ENSGALG00000010145	chr03	29338531:29340454	29414450:29415849	29422113:29423336
ENSGALG00000010165	chr03	29580805:29583387	29583432:29585761
ENSGALG00000010288	chr03	29788599:29790761
ENSGALG00000010315	chr03	30219722:30221628
ENSGALG00000010571	chr03	31377745:31379544
ENSGALG00000010624	chr03	33033281:33035345
ENSGALG00000010671	chr03	33962793:33964394
ENSGALG00000010737	chr03	34946701:34948784
ENSGALG00000010773	chr03	35531622:35533823
ENSGALG00000010982	chr03	37178231:37180236
ENSGALG00000010987	chr03	37320598:37322365	37305513:37307603
ENSGALG00000014327	chr03	37520318:37521817	37513769:37515168
ENSGALG00000014328	chr03	37526148:37527797
ENSGALG00000011000	chr03	37778414:37779613
ENSGALG00000011056	chr03	38782351:38784100
ENSGALG00000011070	chr03	39101930:39103529
ENSGALG00000011106	chr03	39601370:39603269
ENSGALG00000011157	chr03	39994351:39996386
ENSGALG00000011163	chr03	40030252:40032482
ENSGALG00000011189	chr03	40464272:40465773
ENSGALG00000011200	chr03	40681088:40682422
ENSGALG00000011489	chr03	42233677:42234976
ENSGALG00000011562	chr03	44122436:44124956	44212691:44214767	44083815:44085741
ENSGALG00000011571	chr03	44469465:44471517
ENSGALG00000004293	chr03	44684195:44685894
ENSGALG00000011637	chr03	44883643:44885448	44878579:44880456
ENSGALG00000025629	chr03	44878579:44880456
ENSGALG00000012256	chr03	45469554:45471596	45463223:45465274
ENSGALG00000012297	chr03	45698907:45700206
ENSGALG00000019992	chr03	46525214:46527230
ENSGALG00000012342	chr03	46989671:46991427	47034241:47036252
ENSGALG00000013683	chr03	50664267:50665881	50694685:50696733
ENSGALG00000013727	chr03	51084127:51086126
ENSGALG00000013750	chr03	51508994:51511264
ENSGALG00000013752	chr03	51525892:51527959
ENSGALG00000013822	chr03	53277137:53279229
ENSGALG00000013829	chr03	53402538:53404337
ENSGALG00000013900	chr03	54437565:54439564	54384853:54386382
ENSGALG00000013980	chr03	55509567:55511569
ENSGALG00000002787	chr03	56765118:56766717
ENSGALG00000014783	chr03	57438306:57440009	56765118:56766717
ENSGALG00000014878	chr03	61963244:61964943
ENSGALG00000014883	chr03	62251090:62252589
ENSGALG00000019941	chr03	63184705:63186610
ENSGALG00000015060	chr03	66027340:66029541	66025231:66027325
ENSGALG00000015313	chr03	67294290:67296189	67260249:67261760
ENSGALG00000015405	chr03	68202627:68204426	68177941:68179759
ENSGALG00000015415	chr03	68461913:68463512
ENSGALG00000015471	chr03	70814888:70816821
ENSGALG00000015478	chr03	70849432:70851331	70879881:70881940
ENSGALG00000015483	chr03	70924500:70926843
ENSGALG00000015486	chr03	70924500:70926843
ENSGALG00000015490	chr03	71121577:71123667	71113505:71114704	71101151:71103064
ENSGALG00000015605	chr03	74771181:74772687
ENSGALG00000015775	chr03	75101170:75102669
ENSGALG00000015787	chr03	75283942:75285741	75356761:75358660	75259476:75261560
ENSGALG00000015834	chr03	76659037:76661861
ENSGALG00000015836	chr03	76915773:76917945
ENSGALG00000015876	chr03	78678574:78679784
ENSGALG00000015889	chr03	78919480:78921179
ENSGALG00000016174	chr03	82528929:82531060	82512926:82514839
ENSGALG00000016292	chr03	86703530:86705602	86692624:86694223
ENSGALG00000016439	chr03	96019048:96021122
ENSGALG00000016440	chr03	96057861:96059860
ENSGALG00000016455	chr03	96946800:96948599
ENSGALG00000016483	chr03	101341180:101344098
ENSGALG00000016485	chr03	101369614:101371708
ENSGALG00000021922	chr03	104125536:104127735
ENSGALG00000016520	chr03	104125536:104127735	104129240:104131042
ENSGALG00000021917	chr03	104125536:104127735
ENSGALG00000016521	chr03	104166348:104168693
ENSGALG00000016524	chr03	104170428:104173716
ENSGALG00000019865	chr03	104418500:104420939
ENSGALG00000016560	chr03	104666474:104668173
ENSGALG00000016564	chr03	104693189:104694690
ENSGALG00000016577	chr03	104914107:104915730
ENSGALG00000016600	chr03	105015122:105017209
ENSGALG00000016610	chr03	105100946:105102869
ENSGALG00000016627	chr03	105511930:105514122
ENSGALG00000016630	chr03	105625942:105628174
ENSGALG00000016633	chr03	105772280:105774279
ENSGALG00000022825	chr03	106093725:106095570
ENSGALG00000016661	chr03	106886875:106888774
ENSGALG00000016662	chr03	106955698:106957397	106958760:106960559
ENSGALG00000016672	chr03	107108736:107110444
ENSGALG00000016676	chr03	107169881:107171880
ENSGALG00000016679	chr03	107275156:107277226
ENSGALG00000016706	chr03	109042223:109044270
ENSGALG00000016720	chr03	109658899:109660398	109685859:109690660
ENSGALG00000016725	chr03	109736633:109738247
ENSGALG00000020329	chr04	835347:837395	840070:842158	956219:958193	1027441:1029086
ENSGALG00000004481	chr04	1153592:1155291
ENSGALG00000004121	chr04	1388508:1390207
ENSGALG00000004113	chr04	1427207:1429306
ENSGALG00000004870	chr04	1888047:1889946
ENSGALG00000005533	chr04	2283633:2285432	2292346:2294145
ENSGALG00000005957	chr04	3017958:3019657
ENSGALG00000006017	chr04	3342819:3344055
ENSGALG00000006049	chr04	3431266:3433171
ENSGALG00000006393	chr04	4287650:4289149
ENSGALG00000006412	chr04	4332100:4334021
ENSGALG00000020303	chr04	5119419:5120856
ENSGALG00000006637	chr04	5119419:5120856
ENSGALG00000006822	chr04	5235024:5236548
ENSGALG00000007041	chr04	8907400:8909272
ENSGALG00000007269	chr04	10750990:10752627	10753400:10755475	10765225:10767124
ENSGALG00000007476	chr04	11133972:11136051
ENSGALG00000007608	chr04	11785610:11787209	11733887:11735912
ENSGALG00000007646	chr04	11952633:11954332
ENSGALG00000007936	chr04	12899566:12901565
ENSGALG00000007952	chr04	12961642:12963704
ENSGALG00000007993	chr04	13235493:13237334
ENSGALG00000008072	chr04	13471251:13473258
ENSGALG00000008074	chr04	13628737:13630236
ENSGALG00000008088	chr04	13752679:13754278
ENSGALG00000023613	chr04	13761604:13763688
ENSGALG00000008384	chr04	14155963:14157762
ENSGALG00000008513	chr04	16340853:16342752
ENSGALG00000008604	chr04	16429273:16431174	16407713:16409912	16413195:16416720	16411209:16412723
ENSGALG00000008633	chr04	16489431:16490730	16477669:16479668
ENSGALG00000008888	chr04	17053062:17054561
ENSGALG00000008970	chr04	17208463:17210462
ENSGALG00000009075	chr04	17653062:17654369
ENSGALG00000009563	chr04	23337633:23339646
ENSGALG00000009573	chr04	24408323:24410222
ENSGALG00000009668	chr04	24802279:24803978
ENSGALG00000009692	chr04	24964899:24966898	24931096:24933192
ENSGALG00000009714	chr04	25020672:25022371
ENSGALG00000009768	chr04	28669329:28671879
ENSGALG00000009782	chr04	28762237:28763789
ENSGALG00000009813	chr04	28980045:28981544	28945404:28947103	28898275:28900174	29063192:29064854	29091962:29093661
ENSGALG00000009836	chr04	29168641:29170666
ENSGALG00000009974	chr04	30628702:30630442
ENSGALG00000010008	chr04	30948611:30950588	30997854:30999838	30967835:30970171	30989169:30991088	30993359:30995334
ENSGALG00000010031	chr04	31452527:31454168	31550735:31552397
ENSGALG00000010040	chr04	32205197:32206635
ENSGALG00000010077	chr04	32683074:32685173
ENSGALG00000024609	chr04	32683074:32685173
ENSGALG00000010090	chr04	32855690:32857849
ENSGALG00000010107	chr04	33380583:33382675	33378185:33379984	33400154:33401353	33403166:33404883
ENSGALG00000010170	chr04	33708702:33710571
ENSGALG00000010214	chr04	34034761:34036690	34020338:34022422
ENSGALG00000010281	chr04	34149198:34150697	34121731:34123860
ENSGALG00000010363	chr04	34529086:34530885
ENSGALG00000010392	chr04	35077751:35079559
ENSGALG00000023310	chr04	35187879:35189386
ENSGALG00000010529	chr04	37313655:37315272	37326582:37329066
ENSGALG00000010640	chr04	38963062:38968054
ENSGALG00000020203	chr04	42388772:42390147
ENSGALG00000010744	chr04	42712135:42714066	42732092:42733808
ENSGALG00000023260	chr04	43772552:43774595
ENSGALG00000010893	chr04	44740894:44742928
ENSGALG00000011165	chr04	45772448:45773947	45769926:45771806	45750077:45752169
ENSGALG00000011173	chr04	45783045:45786491
ENSGALG00000011175	chr04	45815715:45817446
ENSGALG00000023199	chr04	45820906:45822790
ENSGALG00000025353	chr04	45820906:45822790
ENSGALG00000011221	chr04	45929765:45931764
ENSGALG00000011256	chr04	46311073:46312972	46344388:46346288
ENSGALG00000011319	chr04	47735273:47737110
ENSGALG00000019003	chr04	49017549:49019272
ENSGALG00000011506	chr04	49362334:49363934
ENSGALG00000025298	chr04	49503779:49506224
ENSGALG00000011604	chr04	49677002:49679001
ENSGALG00000011795	chr04	51173680:51175505
ENSGALG00000011831	chr04	52312257:52314327
ENSGALG00000011880	chr04	53347869:53350415
ENSGALG00000011881	chr04	53347869:53350415
ENSGALG00000011885	chr04	53388751:53390568
ENSGALG00000011890	chr04	53602680:53604690	53607979:53610669
ENSGALG00000011962	chr04	53602680:53604690	53607979:53610669
ENSGALG00000012131	chr04	57565829:57567739
ENSGALG00000012211	chr04	57805217:57807260
ENSGALG00000012216	chr04	58115723:58117422
ENSGALG00000012222	chr04	59379270:59381171
ENSGALG00000012239	chr04	59533453:59534852
ENSGALG00000012304	chr04	60436319:60438462
ENSGALG00000013599	chr04	62393045:62395044
ENSGALG00000013940	chr04	65296407:65298213	65311535:65313192	65292533:65294674
ENSGALG00000013944	chr04	65445681:65447701
ENSGALG00000013961	chr04	65620039:65621683
ENSGALG00000014236	chr04	67827473:67828930
ENSGALG00000014242	chr04	67912507:67914137
ENSGALG00000014262	chr04	68389743:68391542
ENSGALG00000014286	chr04	68701313:68703154
ENSGALG00000014321	chr04	68849424:68851081
ENSGALG00000000150	chr04	68959273:68961272	68939629:68941065
ENSGALG00000014298	chr04	68959273:68961272	68939629:68941065
ENSGALG00000024490	chr04	69052433:69054343
ENSGALG00000014389	chr04	73180042:73181941
ENSGALG00000014404	chr04	74056359:74057658
ENSGALG00000014421	chr04	73176871:73179701	73180042:73181941	73425749:73427181	74056359:74057658	73926350:73928349	73280616:73282710
ENSGALG00000014485	chr04	75761941:75763882	75759217:75760816	75842555:75844454
ENSGALG00000014486	chr04	76059477:76060881
ENSGALG00000014496	chr04	76099052:76100367	76122249:76124225	76126993:76128892
ENSGALG00000014510	chr04	76262440:76264461
ENSGALG00000015037	chr04	78775055:78777167
ENSGALG00000015594	chr04	80557427:80559148
ENSGALG00000015718	chr04	84301565:84304233	84329204:84331286
ENSGALG00000015803	chr04	85161301:85163000
ENSGALG00000015974	chr04	88020098:88022102
ENSGALG00000015995	chr04	88145367:88146972
ENSGALG00000016034	chr04	88800602:88802223	88737998:88739661
ENSGALG00000016094	chr04	89365041:89366340
ENSGALG00000016098	chr04	89436039:89438115	89599431:89601350	89588524:89590423	89613355:89615284	89438812:89441008	89629723:89631554
ENSGALG00000003613	chr05	297480:299182	879284:880483	378809:380836	280571:282646	471508:473257	294109:295608	484248:485947	535607:537703	259347:261381	253557:255628	386296:388222	657704:659503	410945:412981	521248:523326	739141:741185	364467:367476	437318:439328	462027:463967	660774:662869	446951:448897	398989:401066
ENSGALG00000013302	chr05	378809:380836	386296:388222
ENSGALG00000005202	chr05	410945:412981
ENSGALG00000004827	chr05	657704:659503	660774:662869
ENSGALG00000004085	chr05	1688646:1690345
ENSGALG00000012127	chr05	5111394:5113093
ENSGALG00000012121	chr05	5347419:5349031
ENSGALG00000012032	chr05	5617358:5619380
ENSGALG00000011685	chr05	6468691:6470290
ENSGALG00000005294	chr05	6791375:6792974
ENSGALG00000005716	chr05	8630136:8632234
ENSGALG00000005927	chr05	9164917:9166928	9135310:9137277
ENSGALG00000005967	chr05	9578408:9580407
ENSGALG00000006035	chr05	9941102:9942904	9911069:9913122
ENSGALG00000006147	chr05	11222151:11223650
ENSGALG00000006216	chr05	11578768:11580674	11576454:11578270
ENSGALG00000006220	chr05	11664090:11665712
ENSGALG00000020497	chr05	13521011:13522810
ENSGALG00000006659	chr05	13689223:13691225	13664137:13665683	13674954:13678004
ENSGALG00000006841	chr05	15111300:15113037	15034885:15036195	15297216:15299289	15057869:15059896	15206036:15208066	15374922:15376961	15422220:15424019
ENSGALG00000014297	chr05	15206036:15208066
ENSGALG00000006885	chr05	15374922:15376961
ENSGALG00000006998	chr05	15810989:15812898
ENSGALG00000007037	chr05	15878134:15879769
ENSGALG00000007520	chr05	16334331:16335630
ENSGALG00000007553	chr05	16567100:16568499	16692716:16694615
ENSGALG00000007977	chr05	19375233:19376840	20723511:20725510	18527598:18529545	18624818:18626217
ENSGALG00000007895	chr05	18624818:18626217
ENSGALG00000007957	chr05	20723511:20725510
ENSGALG00000007987	chr05	20941711:20943444
ENSGALG00000007988	chr05	20945321:20946920	20941711:20943444	20960464:20965186
ENSGALG00000023380	chr05	20960464:20965186
ENSGALG00000008338	chr05	22776282:22777781	22770995:22772794
ENSGALG00000008358	chr05	22876181:22878237
ENSGALG00000008395	chr05	23041245:23042884
ENSGALG00000008403	chr05	23135833:23137918	23144485:23145921
ENSGALG00000008453	chr05	23501463:23502988
ENSGALG00000008603	chr05	23979580:23981579
ENSGALG00000008631	chr05	24214306:24215505	24253446:24256068
ENSGALG00000009050	chr05	24938969:24941056
ENSGALG00000012248	chr05	26585444:26587018	26473322:26475321	26595023:26597079
ENSGALG00000013835	chr05	26713325:26714724
ENSGALG00000020449	chr05	26841907:26843996
ENSGALG00000009400	chr05	26939718:26941617
ENSGALG00000009484	chr05	27575877:27577715
ENSGALG00000009487	chr05	27621941:27623540	27631749:27633820
ENSGALG00000009642	chr05	29435736:29437668	29353937:29355836
ENSGALG00000009983	chr05	33837634:33839533	33798137:33799836
ENSGALG00000009992	chr05	33964415:33966214
ENSGALG00000010054	chr05	35432477:35434559
ENSGALG00000010137	chr05	36512893:36514975
ENSGALG00000010189	chr05	36898290:36900380
ENSGALG00000010197	chr05	36978703:36980202	36976502:36977961
ENSGALG00000010213	chr05	37104572:37106087
ENSGALG00000010225	chr05	37128818:37130650
ENSGALG00000010457	chr05	38492645:38494644
ENSGALG00000023096	chr05	38528811:38530434
ENSGALG00000010504	chr05	38668557:38669760
ENSGALG00000010518	chr05	39565481:39567180	38902164:38903363
ENSGALG00000010675	chr05	43077286:43079556
ENSGALG00000010842	chr05	44322818:44325052
ENSGALG00000011148	chr05	48061370:48062769
ENSGALG00000011191	chr05	48230212:48231962
ENSGALG00000011260	chr05	49299764:49301663
ENSGALG00000011365	chr05	49456081:49457616
ENSGALG00000011373	chr05	49513011:49514810	49504723:49506257
ENSGALG00000020378	chr05	49554431:49556719
ENSGALG00000011391	chr05	49800453:49802452	49797540:49799339	49803337:49804936
ENSGALG00000011505	chr05	50208890:50210689	50153848:50156103
ENSGALG00000011528	chr05	50333693:50335092
ENSGALG00000023025	chr05	51598015:51599714
ENSGALG00000012006	chr05	54593394:54595200
ENSGALG00000012105	chr05	55479258:55481157
ENSGALG00000012107	chr05	55625617:55627343
ENSGALG00000012339	chr05	57764801:57767312
ENSGALG00000020340	chr05	57920850:57923095
ENSGALG00000012374	chr05	57955212:57957165	57945359:57947930
ENSGALG00000012452	chr05	58616965:58618598
ENSGALG00000001977	chr06	1901511:1903410
ENSGALG00000002015	chr06	2107854:2109853
ENSGALG00000002037	chr06	2190115:2191485
ENSGALG00000002048	chr06	2241240:2242539
ENSGALG00000002266	chr06	2380416:2382215	2392418:2394417
ENSGALG00000002493	chr06	3937490:3938810
ENSGALG00000002525	chr06	4197086:4198885
ENSGALG00000002710	chr06	4729743:4731242
ENSGALG00000002744	chr06	6026446:6028050	5861303:5862902
ENSGALG00000002845	chr06	6366027:6367926	6220185:6221784
ENSGALG00000003135	chr06	8438604:8443273
ENSGALG00000003805	chr06	9529970:9531969	9419307:9420606	9511117:9512727	9499530:9500929	9455192:9456691
ENSGALG00000004197	chr06	10465507:10468134
ENSGALG00000004222	chr06	10465507:10468134
ENSGALG00000004325	chr06	10780892:10783661
ENSGALG00000004372	chr06	10971598:10973197	10997787:10999492	10994865:10996364
ENSGALG00000004553	chr06	11111577:11113604	11061875:11063576	11185668:11187077	11063980:11065724	11099015:11101059
ENSGALG00000004465	chr06	11111577:11113604	11099015:11101059
ENSGALG00000004482	chr06	11111577:11113604
ENSGALG00000004569	chr06	11328762:11330661
ENSGALG00000004803	chr06	11686216:11687715
ENSGALG00000005070	chr06	14949058:14950857
ENSGALG00000005359	chr06	15907254:15909106	15941043:15942342
ENSGALG00000005649	chr06	16482874:16484173
ENSGALG00000025123	chr06	16482874:16484173
ENSGALG00000005691	chr06	16858233:16860035
ENSGALG00000005734	chr06	17044975:17046997
ENSGALG00000006351	chr06	18802060:18803759
ENSGALG00000006486	chr06	19174306:19175905
ENSGALG00000006502	chr06	19281048:19282853
ENSGALG00000007508	chr06	21715603:21717267	21766226:21768287
ENSGALG00000013090	chr06	21800728:21802255
ENSGALG00000007572	chr06	21884402:21886467	21827769:21829189	21881640:21883793	21823313:21825112
ENSGALG00000017378	chr06	21827769:21829189	21823313:21825112
ENSGALG00000007609	chr06	21910839:21912148	21913249:21914648	21927292:21929353
ENSGALG00000007622	chr06	21910839:21912148	21913249:21914648	21937629:21939158	21927292:21929353
ENSGALG00000023645	chr06	22079004:22081266
ENSGALG00000007645	chr06	22079004:22081266
ENSGALG00000007658	chr06	22192537:22194872	22169889:22171898
ENSGALG00000007706	chr06	22259281:22261518
ENSGALG00000008096	chr06	22771876:22773875	22735702:22737505
ENSGALG00000008099	chr06	22825041:22826640	22828791:22830885	22834962:22836730
ENSGALG00000008160	chr06	22960076:22961575	22977442:22979341
ENSGALG00000008542	chr06	25323782:25325867
ENSGALG00000008555	chr06	25394629:25397040	25402985:25405150
ENSGALG00000008693	chr06	25640517:25644092
ENSGALG00000008771	chr06	25728063:25729762	25750064:25751868	25726098:25728002
ENSGALG00000008880	chr06	26302999:26304898	26338714:26340613
ENSGALG00000008883	chr06	26702193:26703995
ENSGALG00000020679	chr06	27078497:27080552
ENSGALG00000009265	chr06	28651781:28653783
ENSGALG00000009289	chr06	28677307:28679836
ENSGALG00000023474	chr06	29505813:29507317
ENSGALG00000009433	chr06	29811466:29813312	29819132:29820895
ENSGALG00000009466	chr06	29907926:29909925
ENSGALG00000009506	chr06	30668946:30671217	30686236:30688052	30665526:30667580	30674616:30676033	30676700:30678608
ENSGALG00000009516	chr06	30715550:30717086	30751981:30754080
ENSGALG00000009546	chr06	30814369:30816068
ENSGALG00000009606	chr06	31205752:31207551	31202167:31204812	31228824:31230323	31026904:31028603	31233269:31236163	31238698:31240754	31196351:31199039	30961722:30963146	31213520:31217586	31209928:31212949
ENSGALG00000009681	chr06	31026904:31028603
ENSGALG00000020629	chr06	31605164:31607228	31625197:31626796	31590060:31591808
ENSGALG00000009712	chr06	31696653:31698082
ENSGALG00000023401	chr06	31745096:31746995
ENSGALG00000009781	chr06	32621904:32623988	32445479:32448816	32579446:32581881
ENSGALG00000009823	chr06	32862310:32864248
ENSGALG00000010454	chr06	33599047:33601101	33551382:33553423	33592895:33594594
ENSGALG00000010464	chr06	33853965:33855822
ENSGALG00000010486	chr06	34365737:34367787	34377636:34379721
ENSGALG00000010490	chr06	34410111:34411910	34399445:34402419
ENSGALG00000010493	chr06	34657028:34659169	34639769:34641324
ENSGALG00000002750	chr07	2256004:2257933
ENSGALG00000002789	chr07	2411662:2413361	2361643:2363658	2348402:2350460	2380901:2382900
ENSGALG00000002828	chr07	2561429:2563456
ENSGALG00000002944	chr07	2783866:2785676	2797062:2800395
ENSGALG00000023831	chr07	3826266:3827565	3848075:3849327
ENSGALG00000003472	chr07	4096004:4098363	4128560:4130651
ENSGALG00000003923	chr07	4785491:4786690	4778915:4780972	4760522:4763666
ENSGALG00000003980	chr07	5072623:5074149	5098241:5100170
ENSGALG00000003994	chr07	5105391:5108130
ENSGALG00000004228	chr07	5900610:5902698
ENSGALG00000004236	chr07	5963196:5964822	5969904:5971511
ENSGALG00000004338	chr07	6658295:6659794
ENSGALG00000008220	chr07	10795349:10797648
ENSGALG00000008454	chr07	11287911:11289837
ENSGALG00000025093	chr07	11287911:11289837
ENSGALG00000025679	chr07	11287911:11289837
ENSGALG00000025599	chr07	11287911:11289837
ENSGALG00000008481	chr07	11625695:11628859
ENSGALG00000008803	chr07	13287160:13289759
ENSGALG00000008842	chr07	13321786:13323736
ENSGALG00000009012	chr07	14366314:14368590
ENSGALG00000009283	chr07	15906788:15908387	15880074:15882144
ENSGALG00000009287	chr07	16175699:16177780	16158882:16160910	16182988:16185260
ENSGALG00000009293	chr07	16232196:16234277	16299157:16302256	16273820:16275782
ENSGALG00000025238	chr07	16273820:16275782
ENSGALG00000009325	chr07	16483888:16486187
ENSGALG00000011089	chr07	20544970:20546869
ENSGALG00000011132	chr07	21126443:21128898
ENSGALG00000011149	chr07	21356886:21358977
ENSGALG00000011153	chr07	21414940:21416618
ENSGALG00000011324	chr07	21609817:21611761	21599552:21602813	21614945:21617589	21565635:21568984	21496460:21500530	21645722:21647221	21561222:21563140
ENSGALG00000011242	chr07	21565635:21568984	21561222:21563140
ENSGALG00000011328	chr07	21711029:21712574
ENSGALG00000011649	chr07	21725109:21728122
ENSGALG00000011648	chr07	21725109:21728122
ENSGALG00000011337	chr07	21749330:21750929
ENSGALG00000011335	chr07	21783734:21786572	21789558:21791389
ENSGALG00000021783	chr07	21841929:21844000
ENSGALG00000011427	chr07	22003767:22005830
ENSGALG00000011462	chr07	22050729:22052479
ENSGALG00000023249	chr07	22186205:22187736	22173341:22175548	22177073:22179144	22168932:22171241
ENSGALG00000011468	chr07	22748387:22750186
ENSGALG00000020636	chr07	24996179:24998098
ENSGALG00000011630	chr07	25028574:25030273
ENSGALG00000011652	chr07	25751535:25753592
ENSGALG00000011689	chr07	26346867:26348777
ENSGALG00000023186	chr07	26670457:26672268
ENSGALG00000011744	chr07	27312255:27314483	27062813:27064555	27080568:27081967	27253682:27255181
ENSGALG00000020606	chr07	27926276:27928175
ENSGALG00000023155	chr07	27938396:27940483	27941781:27943538
ENSGALG00000012166	chr07	29147997:29150365
ENSGALG00000012214	chr07	30004384:30006085
ENSGALG00000012362	chr07	30626749:30628448	30575656:30578717	30559513:30561362	30507837:30509933	30541143:30543231
ENSGALG00000012444	chr07	33997468:33998867	34007041:34008751	34004489:34006538
ENSGALG00000012462	chr07	34281016:34282415	34283973:34286895	34287994:34291301	34274834:34277893
ENSGALG00000012525	chr07	34977769:34979682	35005092:35006291	34994667:34996366	34981170:34986914
ENSGALG00000012536	chr07	35185660:35187800	35211629:35213211	35154409:35156114
ENSGALG00000012537	chr07	35265561:35267595	35238484:35240183	35236261:35238260
ENSGALG00000012543	chr07	35589754:35592223
ENSGALG00000002090	chr08	1303598:1305397
ENSGALG00000002246	chr08	2344678:2345977	2329777:2331776	2348406:2350455
ENSGALG00000002338	chr08	2605501:2607100
ENSGALG00000002564	chr08	3666925:3668903
ENSGALG00000002643	chr08	3693932:3696141
ENSGALG00000002658	chr08	3718238:3720340
ENSGALG00000002922	chr08	4170140:4172200
ENSGALG00000003069	chr08	4333724:4335123
ENSGALG00000021074	chr08	4698325:4700225	4544141:4546069
ENSGALG00000003424	chr08	5142751:5144650
ENSGALG00000023749	chr08	5550309:5552077
ENSGALG00000003653	chr08	5585685:5587611
ENSGALG00000004017	chr08	6061119:6063175
ENSGALG00000004032	chr08	6076088:6078787
ENSGALG00000023699	chr08	6179339:6181426
ENSGALG00000004424	chr08	6609643:6611885
ENSGALG00000004500	chr08	6883645:6885344
ENSGALG00000004620	chr08	7483558:7484957	7458253:7460052	7501807:7503606	7486419:7488559	7474661:7476292	7464073:7465662
ENSGALG00000025245	chr08	7474661:7476292
ENSGALG00000004627	chr08	7517564:7519363	7511045:7513132
ENSGALG00000004667	chr08	7564792:7566425
ENSGALG00000025699	chr08	7564792:7566425
ENSGALG00000004728	chr08	7696301:7698102
ENSGALG00000020922	chr08	7887847:7889846
ENSGALG00000005935	chr08	13021481:13023539
ENSGALG00000006100	chr08	13559621:13561673
ENSGALG00000006247	chr08	14653852:14655902
ENSGALG00000006261	chr08	14809424:14810823
ENSGALG00000006804	chr08	14933074:14934773
ENSGALG00000006864	chr08	15028116:15030015
ENSGALG00000008663	chr08	15205658:15206868
ENSGALG00000008665	chr08	15231715:15233813	15226550:15228625
ENSGALG00000008670	chr08	15231715:15233813
ENSGALG00000008680	chr08	15256164:15258261	15269315:15270746
ENSGALG00000008709	chr08	15327192:15329091
ENSGALG00000008722	chr08	15327192:15329091
ENSGALG00000008788	chr08	15510745:15512144
ENSGALG00000009015	chr08	18112352:18114528
ENSGALG00000010053	chr08	18916799:18918698	18913487:18915712	18982276:18984366	18963033:18965273
ENSGALG00000010083	chr08	19162986:19164614	19122831:19124425	19096780:19098679
ENSGALG00000010087	chr08	19248706:19250884	19245281:19247197	19257165:19258864
ENSGALG00000023366	chr08	19352070:19354154
ENSGALG00000010109	chr08	19488594:19489893	19490537:19491864	19609738:19611741	19602925:19604538
ENSGALG00000010129	chr08	19713594:19715361	19716635:19718237	19680281:19682305
ENSGALG00000023348	chr08	19932354:19934414
ENSGALG00000010255	chr08	20086265:20089184
ENSGALG00000010539	chr08	22885013:22886712
ENSGALG00000023252	chr08	24044822:24047037
ENSGALG00000010801	chr08	24174830:24176529
ENSGALG00000018175	chr08	24180751:24182615
ENSGALG00000017381	chr08	24180751:24182615	24182675:24184510
ENSGALG00000010879	chr08	25498262:25499561
ENSGALG00000010924	chr08	26061214:26063283	26023059:26025144	25966753:25968652	25953844:25955643
ENSGALG00000010934	chr08	26272351:26273894	26351078:26352784
ENSGALG00000010998	chr08	26761172:26762671
ENSGALG00000011019	chr08	26881821:26883991	26915902:26917201
ENSGALG00000011024	chr08	27021891:27023966
ENSGALG00000011026	chr08	27094949:27096348
ENSGALG00000011094	chr08	27413454:27415253	27395897:27397888	27410410:27412449	27419821:27421849
ENSGALG00000011113	chr08	27443248:27446608	27459878:27461527	27453184:27455493	27447323:27448622	27455552:27457236
ENSGALG00000023141	chr08	28058755:28060833
ENSGALG00000002141	chr09	1045663:1047753	1020173:1022121
ENSGALG00000002302	chr09	2158534:2160239	2120158:2121815
ENSGALG00000002334	chr09	2194631:2196630
ENSGALG00000006488	chr09	4015222:4016921
ENSGALG00000006405	chr09	4179572:4181371
ENSGALG00000006260	chr09	4331623:4333022	4328585:4330671
ENSGALG00000020943	chr09	4374803:4376734
ENSGALG00000006039	chr09	4397919:4400200
ENSGALG00000005788	chr09	4521990:4523592	4552138:4553897
ENSGALG00000005667	chr09	4676375:4677688
ENSGALG00000005655	chr09	4690875:4692334
ENSGALG00000025457	chr09	4722508:4724552
ENSGALG00000024278	chr09	4722508:4724552
ENSGALG00000005556	chr09	4722508:4724552
ENSGALG00000005550	chr09	4745143:4747442
ENSGALG00000020985	chr09	4779304:4783266	4784633:4786842
ENSGALG00000004957	chr09	8778278:8779609
ENSGALG00000003079	chr09	8922529:8924028
ENSGALG00000003067	chr09	8939909:8941208
ENSGALG00000021117	chr09	9740333:9742475
ENSGALG00000002647	chr09	9975973:9977572
ENSGALG00000024030	chr09	10085400:10087388
ENSGALG00000007040	chr09	12206867:12208266	12190865:12192669
ENSGALG00000007051	chr09	12265661:12267060
ENSGALG00000007179	chr09	12624008:12626007
ENSGALG00000007218	chr09	12739394:12741093
ENSGALG00000007219	chr09	12936646:12938345	12999298:13000997	12968430:12970129
ENSGALG00000007222	chr09	13179112:13180811
ENSGALG00000007303	chr09	13499126:13500725	13493427:13494926
ENSGALG00000007357	chr09	14267969:14270056
ENSGALG00000007361	chr09	14280986:14283085
ENSGALG00000007419	chr09	14353133:14355032
ENSGALG00000007496	chr09	14462403:14465702
ENSGALG00000007605	chr09	14576504:14578516
ENSGALG00000007664	chr09	14620547:14621846
ENSGALG00000007691	chr09	14696720:14697919
ENSGALG00000023866	chr09	15041453:15043584
ENSGALG00000007814	chr09	15041453:15043584
ENSGALG00000008432	chr09	15317197:15319295
ENSGALG00000008480	chr09	15321702:15323206	15317197:15319295
ENSGALG00000020722	chr09	15334064:15335463	15337353:15339232
ENSGALG00000006294	chr09	15365094:15366293
ENSGALG00000013837	chr09	17456886:17459522	17466526:17468225	17413651:17415658	17449665:17451864	17424417:17426277	17479022:17480321
ENSGALG00000009187	chr09	18777893:18780006
ENSGALG00000009298	chr09	19126808:19129062	19133585:19135640
ENSGALG00000009349	chr09	19240471:19242486
ENSGALG00000017787	chr09	19430295:19431694
ENSGALG00000009437	chr09	19456180:19458517
ENSGALG00000010312	chr09	22456148:22457768
ENSGALG00000020616	chr09	22521988:22524092	22511276:22513275
ENSGALG00000002917	chrZ	680132:682231
ENSGALG00000024979	chrZ	1079722:1081421
ENSGALG00000002696	chrZ	1079722:1081421
ENSGALG00000021762	chrZ	1079722:1081421
ENSGALG00000024938	chrZ	1079722:1081421
ENSGALG00000021750	chrZ	1079722:1081421
ENSGALG00000014740	chrZ	19398415:19400324
ENSGALG00000014775	chrZ	20717376:20719375
ENSGALG00000014784	chrZ	21100622:21102660
ENSGALG00000004350	chrZ	23040567:23042324
ENSGALG00000023089	chrZ	63498402:63500107
ENSGALG00000015677	chrZ	65996284:65998014
ENSGALG00000015743	chrZ	66741874:66743586
ENSGALG00000001840	chrZ	68423407:68424814
ENSGALG00000002162	chrZ	70792646:70794645
ENSGALG00000002358	chrZ	72764977:72766776
ENSGALG00000002529	chrZ	72940397:72942100
ENSGALG00000005016	chrZ	79508029:79510032
ENSGALG00000005351	chrZ	81266545:81268644
ENSGALG00000016431	chrZ	81637909:81639733	81620469:81622424	81665901:81667933	81652456:81654595
ENSGALG00000013298	chr05	398989:401066
ENSGALG00000001176	chr13	9651556:9653355
ENSGALG00000003097	chr20	4160168:4162167
ENSGALG00000001948	chr28	1299048:1300800
ENSGALG00000014399	chr01	109616362:109618361
ENSGALG00000009118	chrLGE64	297684:299283
ENSGALG00000024408	chrLGE64	297684:299283
ENSGALG00000006348	chrLGE22C19W28_E50C23	430040:432106
ENSGALG00000018943	chrLGE22C19W28_E50C23	583439:585138
ENSGALG00000018947	chrLGE22C19W28_E50C23	669140:671039
ENSGALG00000022623	chr22	2753327:2755426
ENSGALG00000022584	chr08	5585685:5587611
ENSGALG00000000034	chr05	26713325:26714724
ENSGALG00000013436	chr22	2813313:2815217
ENSGALG00000005298	chr17	4870334:4872424
ENSGALG00000022552	chr01	100383373:100388865
ENSGALG00000025656	chr01	100350030:100352812
ENSGALG00000021936	chr23	2103573:2104772
ENSGALG00000022495	chr09	2194631:2196630
ENSGALG00000022445	chr05	484248:485947
ENSGALG00000022435	chr22	4063144:4065646
ENSGALG00000022401	chr01	127811040:127812599
ENSGALG00000004335	chr20	5847769:5849867
ENSGALG00000018710	chr11	1138953:1141572	1145608:1147009
ENSGALG00000013491	chr27	4300055:4302145	4305279:4306778
ENSGALG00000022249	chr02	97410303:97412352	97418716:97420156
ENSGALG00000022234	chrLGE64	786823:788622	755584:758326
ENSGALG00000013939	chr10	14467862:14469996
ENSGALG00000013370	chr12	3176793:3178856
ENSGALG00000020582	chr28	3155944:3158124
ENSGALG00000007571	chr14	12306820:12308619
ENSGALG00000013919	chr05	462027:463967
ENSGALG00000006194	chr20	10257051:10258650
ENSGALG00000017524	chr28	1083233:1086436
ENSGALG00000002071	chr28	1083233:1086436
ENSGALG00000014409	chr07	16425274:16427273
ENSGALG00000018724	chr04	68959273:68961272
ENSGALG00000022082	chr01	51571423:51572722
ENSGALG00000021929	chr03	104125536:104127735
ENSGALG00000000219	chr05	88606:90205
ENSGALG00000000270	chr27	4344402:4346476
ENSGALG00000003238	chr28	1199943:1202014	1195919:1197718
