# Supplementary material for: Genome-wide DNA methylome variation in two genetically distinct chicken lines using MethylC-seq
Source: BMC Genomics. 2015 Oct 23;16:851. doi: 10.1186/s12864-015-2098-8 (PMC4619007; doi:10.1186/s12864-015-2098-8)
Supplement: Additional file 10: — Expression levels of DMR-associated genes from RNA-seq data. (XLSX 161 kb) [file 12864_2015_2098_MOESM10_ESM.xlsx]

## Sheet: Sheet1
Expression levels of DMR-associated genes from RNA-seq data
Ensembl ID	Fayoumi	Leghorn	foldChange	Gene Name
ENSGALG00000023985	265.511	417.576	1.57273	ENSGALG00000023985
ENSGALG00000012438	4064.78	8824.99	2.17109	SET binding factor 1
ENSGALG00000007973	1076.64	1379.86	1.28164	nuclear respiratory factor 1
ENSGALG00000006473	94.8905	130.424	1.37447	plexin A4, B
ENSGALG00000011606	199.818	265.232	1.32737	ENSGALG00000011606
ENSGALG00000006671	616.788	702.536	1.13902	similar to hPrp18; PRP18 pre-mRNA processing factor 18 homolog (S. cerevisiae)
ENSGALG00000008353	576.642	349.624	0.60631	membrane associated guanylate kinase, WW and PDZ domain containing 2
ENSGALG00000008330	83.9416	80.008	0.953138	transmembrane protein 60
ENSGALG00000008312	291.058	193.992	0.666505	pigeon homolog (Drosophila)
ENSGALG00000008109	636.861	144.672	0.227164	hypothetical LOC427846
ENSGALG00000008081	414.234	474.568	1.14565	phosphoinositide-3-kinase, catalytic, gamma polypeptide
ENSGALG00000008009	1005.47	1200.12	1.19359	B-cell receptor-associated protein 29
ENSGALG00000007183	951.642	1320.68	1.38779	ERGIC and golgi 2
ENSGALG00000013182	166.058	129.328	0.77881	ENSGALG00000013182
ENSGALG00000006986	13.6861	6.576	0.480486	ENSGALG00000006986
ENSGALG00000006975	704.38	378.12	0.536813	TBC1 domain family, member 22A; similar to TBC1 domain family, member 22A
ENSGALG00000008570	21.8978	8.768	0.400405
ENSGALG00000008705	510.949	885.568	1.73318	TraB domain containing
ENSGALG00000008694	77.5548	101.928	1.31427
ENSGALG00000008797	742.701	670.752	0.903125	Wiskott-Aldrich syndrome-like
ENSGALG00000009443	292.883	495.392	1.69143	transmembrane protein 168
ENSGALG00000009514	15.511	4.384	0.282639	neuronal cell adhesion molecule
ENSGALG00000009523	494.526	257.56	0.520822	contactin 1
ENSGALG00000009530	316.606	168.784	0.533104	PDZ domain containing RING finger 4
ENSGALG00000009547	695.256	529.368	0.7614	periphilin 1
ENSGALG00000009638	407.847	327.704	0.803498
ENSGALG00000009764	20.9854	15.344	0.731175	ENSGALG00000009764
ENSGALG00000009825	628.65	478.952	0.761874	SLIT-ROBO Rho GTPase activating protein 1
ENSGALG00000009873	1027.37	939.272	0.914247	LEM domain containing 3
ENSGALG00000017400	717.153	464.704	0.647984
ENSGALG00000009875	22.8102	8.768	0.384389	high mobility group AT-hook 2
ENSGALG00000009940	1046.53	885.568	0.846192	solute carrier family 35, member E3
ENSGALG00000019355	1085.77	1554.13	1.43136	cleavage and polyadenylation specific factor 6, 68kDa
ENSGALG00000009963	478.102	1292.18	2.70274	lysozyme (renal amyloidosis)
ENSGALG00000009964	320.256	253.176	0.790544	YEATS domain containing 4
ENSGALG00000009966	82.1168	112.888	1.37472	fibroblast growth factor receptor substrate 2
ENSGALG00000010183	821.168	788.024	0.959638
ENSGALG00000010190	524.635	361.68	0.689393	TBC1 domain family, member 15
ENSGALG00000010253	159.672	139.192	0.871739	zinc finger, DHHC-type containing 17
ENSGALG00000010311	244.526	420.864	1.72114	neuron navigator 3
ENSGALG00000010319	106.752	106.312	0.99588	synaptotagmin I
ENSGALG00000010940	135.037	90.968	0.673655	acyl-CoA synthetase short-chain family member 3
ENSGALG00000011285	497.263	509.64	1.02489	nudix (nucleoside diphosphate linked moiety X)-type motif 4
ENSGALG00000011297	436.131	346.336	0.794109	CASP2 and RIPK1 domain containing adaptor with death domain
ENSGALG00000011357	454.38	362.776	0.798398	vezatin, adherens junctions transmembrane protein
ENSGALG00000011409	1162.41	1080.66	0.929669	small nuclear ribonucleoprotein polypeptide F
ENSGALG00000011414	31.9343	29.592	0.926652	amidohydrolase domain containing 1
ENSGALG00000011435	2555.66	2493.4	0.975639	ELK3, ETS-domain protein (SRF accessory protein 2)
ENSGALG00000011504	1141.42	990.784	0.868025	thymopoietin
ENSGALG00000011514	3523.72	4028.9	1.14336
ENSGALG00000011614	68.4307	52.608	0.768778
ENSGALG00000011643	812.956	1205.6	1.48298	UTP20, small subunit (SSU) processome component, homolog (yeast)
ENSGALG00000011738	3041.06	6977.13	2.29431	Rho GDP dissociation inhibitor (GDI) beta
ENSGALG00000011794	778.285	731.032	0.939286	DEAD (Asp-Glu-Ala-Asp) box polypeptide 47
ENSGALG00000011800	506.387	460.32	0.909028	KIAA1467
ENSGALG00000011863	1116.79	1493.85	1.33763	polymerase (DNA-directed), delta interacting protein 3
ENSGALG00000011866	393.248	574.304	1.46041	ribosomal RNA processing 7 homolog A (S. cerevisiae)
ENSGALG00000011934	445.256	400.04	0.89845
ENSGALG00000012132	568.431	608.28	1.0701	ribosomal protein S19 binding protein 1
ENSGALG00000023153	5.47445	10.96	2.00203	ENSGALG00000023153
ENSGALG00000012178	4430.66	3030.44	0.683971
ENSGALG00000012183	43.7956	70.144	1.60162	neuronal pentraxin receptor
ENSGALG00000012204	13.6861	13.152	0.960972	similar to family with sequence similarity 20, member C; IMAGE:4942737
ENSGALG00000012217	0	1.096	#N/A	ENSGALG00000012217
ENSGALG00000019315	682.482	806.656	1.18194	casein kinase 1, epsilon
ENSGALG00000012272	1810.22	2369.55	1.30899	transmembrane protein 184B
ENSGALG00000012281	318.431	437.304	1.37331	phospholipase A2, group VI (cytosolic, calcium-independent)
ENSGALG00000012436	62.9562	39.456	0.626721	caspase recruitment domain family, member 10
ENSGALG00000012490	1875	1497.14	0.798472
ENSGALG00000012472	15.511	53.704	3.46233
ENSGALG00000012530	161.496	218.104	1.35052	hypothetical protein LOC776602; FAD-dependent oxidoreductase domain containing 2
ENSGALG00000025194	0.912409	1.096	1.20122	ENSGALG00000025194
ENSGALG00000012532	2110.4	1766.75	0.837164	thioredoxin 2
ENSGALG00000012540	320.256	269.616	0.841878
ENSGALG00000012559	403.285	339.76	0.842482
ENSGALG00000012792	4855.84	5125.99	1.05563	homeodomain interacting protein kinase 2
ENSGALG00000012853	117.701	128.232	1.08947
ENSGALG00000012863	243.613	164.4	0.67484	aarF domain containing kinase 2
ENSGALG00000012877	997.263	2162.41	2.16834
ENSGALG00000012944	98.5402	336.472	3.41457	DENN/MADD domain containing 5B
ENSGALG00000012946	356.752	563.344	1.57909	family with sequence similarity 60, member A
ENSGALG00000012956	1886.86	1446.72	0.766733	transmembrane and tetratricopeptide repeat containing 1
ENSGALG00000012998	135.949	46.032	0.338598
ENSGALG00000013000	1112.23	1718.53	1.54512	adiponectin receptor 2
ENSGALG00000013024	296.533	501.968	1.69279	interleukin 17 receptor A
ENSGALG00000013095	194.343	231.256	1.18994	2-deoxyribose-5-phosphate aldolase homolog (C. elegans)
ENSGALG00000013173	90.3285	64.664	0.715876	pyridine nucleotide-disulphide oxidoreductase domain 1
ENSGALG00000013204	379.562	320.032	0.843161	SRY (sex determining region Y)-box 5
ENSGALG00000013210	384.124	261.944	0.681925	KIAA0528
ENSGALG00000013265	3.64964	1.096	0.300304	glycogen synthase 2 (liver)
ENSGALG00000014042	395.073	304.688	0.771219	sarcospan (Kras oncogene-associated gene)
ENSGALG00000014094	464.416	567.728	1.22246	serine/threonine kinase 38 like
ENSGALG00000014096	289.234	98.64	0.341039	aryl hydrocarbon receptor nuclear translocator-like 2
ENSGALG00000014098	233.577	141.384	0.6053	ENSGALG00000014098
ENSGALG00000014213	148.723	497.584	3.34572	proline rich 5 (renal)
ENSGALG00000014222	897.81	858.168	0.955845	nucleoporin 50kDa
ENSGALG00000014232	45.6204	13.152	0.288292	RIB43A domain with coiled-coils 2
ENSGALG00000018241	0.912409	0	0	ENSGALG00000018241
ENSGALG00000014407	13.6861	20.824	1.52154
ENSGALG00000014439	788.321	1346.98	1.70867
ENSGALG00000014470	6218.07	8187.12	1.31667	parathymosin
ENSGALG00000014528	70.2555	141.384	2.01243
ENSGALG00000014701	72.0803	54.8	0.760263	RAP1 GTPase activating protein
ENSGALG00000018512	3020.99	3099.49	1.02599	Rous sarcoma virus transcription enhancer factor II
ENSGALG00000014772	49.2701	60.28	1.22346
ENSGALG00000014901	376.825	515.12	1.367
ENSGALG00000014949	313.869	297.016	0.946306	RAB, member of RAS oncogene family-like 3
ENSGALG00000014966	11.8613	15.344	1.29362	homogentisate 1,2-dioxygenase (homogentisate oxidase)
ENSGALG00000014970	8697.08	7631.45	0.877472	follistatin-like 1
ENSGALG00000014973	38.3212	26.304	0.686409	G protein-coupled receptor 156
ENSGALG00000014977	1219.89	1672.5	1.37102	glycogen synthase kinase 3 beta
ENSGALG00000015018	20.9854	9.864	0.470041
ENSGALG00000015059	323.905	349.624	1.0794	hypothetical LOC418339
ENSGALG00000015069	308.394	414.288	1.34337	UDP-Gal:betaGlcNAc beta 1,4- galactosyltransferase, polypeptide 4
ENSGALG00000015087	279.197	196.184	0.702672	limbic system-associated membrane protein
ENSGALG00000015230	155.11	139.192	0.897379
ENSGALG00000015258	794.708	654.312	0.823336	discoidin, CUB and LCCL domain containing 2
ENSGALG00000015346	937.956	878.992	0.937135	nuclear factor of kappa light polypeptide gene enhancer in B-cells inhibitor, zeta
ENSGALG00000015353	374.088	395.656	1.05766	bobby sox homolog (Drosophila)
ENSGALG00000022871	794.708	379.216	0.477176
ENSGALG00000022866	78.4672	51.512	0.656478	zinc finger protein 654
ENSGALG00000015412	314.781	133.712	0.424778
ENSGALG00000019215	15.511	5.48	0.353299	ADP-ribosylation factor-like 6
ENSGALG00000015437	250.912	252.08	1.00465
ENSGALG00000015441	429.745	1583.72	3.68526	CD247 molecule
ENSGALG00000015463	77.5548	119.464	1.54038	CD2 molecule
ENSGALG00000021894	10.9489	27.4	2.50253	hypothetical protein LOC768770
ENSGALG00000015464	476.277	431.824	0.906665	prostaglandin F2 receptor negative regulator
ENSGALG00000015467	13.6861	19.728	1.44146
ENSGALG00000015469	1771.9	1720.72	0.971117	immunoglobulin superfamily, member 3
ENSGALG00000015484	116.788	112.888	0.966603	B-cell CLL/lymphoma 9
ENSGALG00000021740	18.2482	27.4	1.50152	similar to Ac1147; hypothetical protein LOC769550
ENSGALG00000015813	403.285	221.392	0.548972
ENSGALG00000015844	2530.11	2505.46	0.990256
ENSGALG00000015879	634.124	425.248	0.670607	hormonally upregulated Neu-associated kinase
ENSGALG00000019186	328.467	278.384	0.847524	mitochondrial ribosomal protein S6
ENSGALG00000016020	53.8321	24.112	0.447911	chloride intracellular channel 6
ENSGALG00000016040	1202.55	615.952	0.512203	MORC family CW-type zinc finger 3
ENSGALG00000016186	65.6934	50.416	0.767443	phosphodiesterase 9A
ENSGALG00000022813	255.474	264.136	1.0339	NADH dehydrogenase (ubiquinone) flavoprotein 3, 10kDa
ENSGALG00000016191	277.372	215.912	0.778419
ENSGALG00000016199	23.7226	13.152	0.554407	crystallin, alpha A
ENSGALG00000016205	119.526	218.104	1.82475	pyridoxal (pyridoxine, vitamin B6) kinase
ENSGALG00000007449	29.1971	30.688	1.05106	ENSGALG00000007449
ENSGALG00000016245	2841.24	2616.15	0.920778	BCL6 co-repressor
ENSGALG00000016345	640.511	539.232	0.841878	kelch-like 15 (Drosophila)
ENSGALG00000016420	2036.5	2563.54	1.2588	SH3-domain kinase binding protein 1
ENSGALG00000016426	52.9197	33.976	0.642029	mitogen-activated protein kinase kinase kinase 15
ENSGALG00000016518	540.146	606.088	1.12208	phosphorylase kinase, alpha 2 (liver)
ENSGALG00000016563	166.971	145.768	0.873015	ankyrin repeat and SOCS box-containing 9
ENSGALG00000016569	24.635	36.168	1.46815	Fanconi anemia, complementation group B
ENSGALG00000016290	3.64964	9.864	2.70274	hypothetical LOC429563; similar to KIAA1833 protein; hypothetical protein LOC777214
ENSGALG00000018838	0	2.192	#N/A	ENSGALG00000018838
ENSGALG00000016603	627.737	450.456	0.717587	similar to midline-1; midline 1
ENSGALG00000016636	411.496	267.424	0.649882	similar to arylsulfatase; arylsulfatase family, member H
ENSGALG00000016681	1520.07	1384.25	0.910645	dehydrogenase/reductase (SDR family) X-linked
ENSGALG00000016702	54.7445	41.648	0.76077	protein phosphatase 2 (formerly 2A), regulatory subunit B'', beta
ENSGALG00000016735	471.715	343.048	0.727235
ENSGALG00000016736	4115.88	3604.74	0.875814	cytoplasmic FMR1 interacting protein 1
ENSGALG00000016739	3746.35	4216.31	1.12544	hect domain and RLD 2
ENSGALG00000016751	1520.07	2690.68	1.7701	transmembrane protein 131
ENSGALG00000016774	192.518	276.192	1.43463	neuronal PAS domain protein 2
ENSGALG00000016781	3260.04	3125.79	0.958821	ENSGALG00000016781
ENSGALG00000016800	2900.55	1634.14	0.563389
ENSGALG00000016807	1776.46	1262.59	0.710735	ENSGALG00000016807
ENSGALG00000016810	1133.21	876.8	0.77373	SH3 domain containing ring finger 3
ENSGALG00000016817	394.161	642.256	1.62943	RAS p21 protein activator 3
ENSGALG00000016843	20834.9	22405.5	1.07539	collagen, type IV, alpha 2
ENSGALG00000016845	373.175	428.536	1.14835	carbohydrate kinase domain containing
ENSGALG00000016849	330.292	268.52	0.812977	inhibitor of growth family, member 1
ENSGALG00000016851	414.234	272.904	0.658816	Rho guanine nucleotide exchange factor (GEF) 7
ENSGALG00000022763	4.56204	3.288	0.720729	ENSGALG00000022763
ENSGALG00000016885	205.292	204.952	0.998344	serine/threonine kinase 24 (STE20 homolog, yeast)
ENSGALG00000016895	180.657	65.76	0.364005	DAZ interacting protein 1
ENSGALG00000016906	1303.83	789.12	0.605231	sprouty homolog 2 (Drosophila)
ENSGALG00000016911	177.92	168.784	0.948652	ENSGALG00000016911
ENSGALG00000016916	561.131	409.904	0.730495	F-box and leucine-rich repeat protein 3
ENSGALG00000016925	764.599	611.568	0.799855	TBC1 domain family, member 4
ENSGALG00000016926	154.197	195.088	1.26519
ENSGALG00000016945	44.708	28.496	0.63738	leukocyte cell derived chemotaxin 1
ENSGALG00000016953	376.825	250.984	0.666049
ENSGALG00000016980	270.985	213.72	0.788677	component of oligomeric golgi complex 3
ENSGALG00000016997	2268.25	2337.77	1.03065	retinoblastoma 1 (including osteosarcoma)
ENSGALG00000017019	698.905	1154.09	1.65128	WD repeat and FYVE domain containing 2
ENSGALG00000017022	164.234	247.696	1.50819	asparagine-linked glycosylation 11 homolog (S. cerevisiae, alpha-1,2-mannosyltransferase)
ENSGALG00000017026	431.569	383.6	0.888849	vacuolar protein sorting 36 homolog (S. cerevisiae)
ENSGALG00000017027	1854.93	997.36	0.537681	thrombospondin, type I, domain containing 1
ENSGALG00000017049	248.175	240.024	0.967155	ENSGALG00000017049
ENSGALG00000017056	265.511	131.52	0.495347	doublecortin-like kinase 1
ENSGALG00000017065	1344.89	883.376	0.656838	StAR-related lipid transfer (START) domain containing 13
ENSGALG00000017082	5057.48	6920.14	1.3683	high-mobility group box 1
ENSGALG00000017084	1004.56	916.256	0.912095	ubiquitin-like 3
ENSGALG00000017106	129.562	116.176	0.896682	ATPase, aminophospholipid transporter-like, class I, type 8A, member 2
ENSGALG00000017112	292.883	303.592	1.03656	myotubularin related protein 6
ENSGALG00000017118	453.467	347.432	0.766168
ENSGALG00000017125	342.153	249.888	0.730339	EF-hand domain family, member A1
ENSGALG00000017128	127.737	165.496	1.2956
ENSGALG00000017130	85.7664	82.2	0.958417	LATS, large tumor suppressor, homolog 2 (Drosophila)
ENSGALG00000017153	1722.63	2661.09	1.54478	radixin
ENSGALG00000017170	79.3796	96.448	1.21502	alkB, alkylation repair homolog 8 (E. coli)
ENSGALG00000017182	171.533	381.408	2.22353	matrix metalloproteinase-13
ENSGALG00000017185	996.351	2661.09	2.67083	transmembrane protein 123
ENSGALG00000017200	1312.96	1150.8	0.876495	myotubularin related protein 2
ENSGALG00000017202	266.423	190.704	0.715793	family with sequence similarity 76, member B
ENSGALG00000017227	26.4599	38.36	1.44974	solute carrier family 36 (proton/amino acid symporter), member 4
ENSGALG00000017235	336.679	375.928	1.11658	NADPH oxidase 4
ENSGALG00000017239	1006.39	3383.35	3.36188
ENSGALG00000017246	809.307	538.136	0.664934
ENSGALG00000017250	41.9708	31.784	0.757288	ankyrin repeat domain 42
ENSGALG00000017261	1032.85	1458.78	1.41238	similar to KIAA1302 protein; odz, odd Oz/ten-m homolog 4 (Drosophila)
ENSGALG00000017264	395.985	469.088	1.18461	similar to KIAA0571 protein; GRB2-associated binding protein 2
ENSGALG00000017262	71.1679	84.392	1.18582
ENSGALG00000000091	599.453	691.576	1.15368	similar to INT4 protein; similar to Integrator complex subunit 4; integrator complex subunit 4
ENSGALG00000000839	614.051	498.68	0.812115	wingless-type MMTV integration site family, member 11
ENSGALG00000022707	5.47445	82.2	15.0152	ENSGALG00000022707
ENSGALG00000000871	77.5548	382.504	4.93205	ADP-ribosyltransferase 1
ENSGALG00000017334	642.336	900.912	1.40256	dachsous 1 (Drosophila)
ENSGALG00000022706	1704.38	2309.27	1.3549	tripeptidyl peptidase I
ENSGALG00000003416	1146.9	1165.05	1.01583
ENSGALG00000019030	25.5474	10.96	0.429006	similar to olfactory receptor MOR41-1
ENSGALG00000022702	8.21168	30.688	3.73712
ENSGALG00000013581	0.912409	21.92	24.0243	cholinergic receptor, nicotinic, alpha 10; alpha 10 subunit of nicotinic acetylcholine receptor
ENSGALG00000007441	34.6715	27.4	0.790273	microtubule-associated protein 6
ENSGALG00000011214	18746.4	17525	0.93485	ENSGALG00000011214
ENSGALG00000019033	1069.34	1034.62	0.967532	Rho guanine nucleotide exchange factor (GEF) 17
ENSGALG00000023972	47.4453	26.304	0.554407	ENSGALG00000023972
ENSGALG00000002352	2470.8	2070.34	0.837923	ornithine decarboxylase antizyme 2
ENSGALG00000002279	1216.24	1433.57	1.17869	casein kinase 1, gamma 1; similar to KIAA0101
ENSGALG00000001901	2859.49	3337.32	1.1671	ariadne homolog, ubiquitin-conjugating enzyme E2 binding protein, 1 (Drosophila)
ENSGALG00000001981	239.964	213.72	0.890635	poly (ADP-ribose) polymerase family, member 6
ENSGALG00000021876	32.8467	37.264	1.13448	ENSGALG00000021876
ENSGALG00000001774	878.65	887.76	1.01037	neogenin
ENSGALG00000001559	121.35	306.88	2.52887
ENSGALG00000023802	50.1825	70.144	1.39778	ENSGALG00000023802
ENSGALG00000002708	493.613	344.144	0.697194	leucine rich repeat and Ig domain containing 1
ENSGALG00000002752	44.708	64.664	1.44636	ENSGALG00000002752
ENSGALG00000002883	526.46	674.04	1.28033	S phase cyclin A-associated protein in the ER
ENSGALG00000003381	2626.83	3430.48	1.30594	ENSGALG00000003381
ENSGALG00000003705	436.131	237.832	0.545322	vacuolar protein sorting 13 homolog C (S. cerevisiae)
ENSGALG00000003802	112.226	101.928	0.908236	OTU domain containing 7A
ENSGALG00000004087	289.234	221.392	0.765443	thrombospondin, type I, domain containing 4
ENSGALG00000004212	3319.34	2078.02	0.626032	ADAM metallopeptidase domain 10
ENSGALG00000004270	101.277	58.088	0.573553	aldehyde dehydrogenase 1 family, member A2
ENSGALG00000004361	63.8686	64.664	1.01245	protogenin homolog (Gallus gallus)
ENSGALG00000004564	208.029	122.752	0.590071	similar to BC031353 protein; KIAA1370
ENSGALG00000004624	152.372	207.144	1.35946	ENSGALG00000004624
ENSGALG00000013293	3.64964	6.576	1.80182	gliomedin
ENSGALG00000005758	2681.57	2265.43	0.844815	hypothetical LOC426241; signal peptide peptidase-like 2A
ENSGALG00000006104	808.394	530.464	0.656195	ADAMTS-like 3
ENSGALG00000006516	145.073	131.52	0.906578	5,10-methenyltetrahydrofolate synthetase (5-formyltetrahydrofolate cyclo-ligase)
ENSGALG00000006641	448.905	690.48	1.53814
ENSGALG00000021135	212.591	227.968	1.07233
ENSGALG00000006793	447.993	250.984	0.560241
ENSGALG00000006859	75.7299	84.392	1.11438	synaptic vesicle glycoprotein 2B
ENSGALG00000006871	510.037	488.816	0.958394	solute carrier organic anion transporter family, member 3A1
ENSGALG00000006882	84.854	78.912	0.929973	ST8 alpha-N-acetyl-neuraminide alpha-2,8-sialyltransferase 2
ENSGALG00000021875	33.7591	38.36	1.13629	ENSGALG00000021875
ENSGALG00000007057	317.518	258.656	0.814617	leucine rich repeat containing 28
ENSGALG00000007115	166.058	206.048	1.24082	ankyrin repeat and SOCS box-containing 7
ENSGALG00000007141	614.051	1207.79	1.96692	leucine-rich repeat kinase 1
ENSGALG00000007643	504.562	534.848	1.06002
ENSGALG00000007687	1499.09	1216.56	0.811533	mitogen-activated protein kinase kinase 1
ENSGALG00000007865	6717.15	3885.32	0.578417	SMAD family member 6
ENSGALG00000007870	714.416	864.744	1.21042	SMAD family member 3
ENSGALG00000023287	572.08	386.888	0.676282	ENSGALG00000023287
ENSGALG00000007909	114.051	43.84	0.384389	IQ motif containing H
ENSGALG00000007930	2192.52	1877.45	0.856297
ENSGALG00000007970	900.548	897.624	0.996753	protein inhibitor of activated STAT, 1
ENSGALG00000008043	1134.12	713.496	0.629116	coronin, actin binding protein, 2B
ENSGALG00000008063	8.21168	8.768	1.06775	NADPH oxidase, EF-hand calcium binding domain 5
ENSGALG00000008077	159.672	101.928	0.63836	progestin and adipoQ receptor family member V
ENSGALG00000008095	722.628	887.76	1.22852	kinesin family member 23
ENSGALG00000008180	2102.19	2365.17	1.1251
ENSGALG00000008215	10.0365	1.096	0.109201	FERM domain containing 5
ENSGALG00000008268	0.912409	0	0
ENSGALG00000013563	1015.51	825.288	0.812682	coiled-coil domain containing 102A
ENSGALG00000001204	264.599	327.704	1.23849
ENSGALG00000001256	307.482	629.104	2.04599	NLR family, CARD domain containing 5
ENSGALG00000001316	945.256	922.832	0.976278	copine II
ENSGALG00000001602	770.986	908.584	1.17847	nuclear transport factor 2
ENSGALG00000001821	47.4453	300.304	6.32948	chromosome 14 open reading frame 121
ENSGALG00000001791	221.715	372.64	1.68071
ENSGALG00000001965	3225.37	4352.22	1.34937
ENSGALG00000002103	1288.32	869.128	0.67462
ENSGALG00000002458	911.496	1071.89	1.17596	Vac14 homolog (S. cerevisiae)
ENSGALG00000003786	1381.39	1163.95	0.842596	bromodomain containing 7
ENSGALG00000003891	1177.92	949.136	0.805773	zinc finger protein 423
ENSGALG00000021840	201.642	186.32	0.924012
ENSGALG00000023673	683.394	629.104	0.920558	processing of precursor 4, ribonuclease P/MRP subunit (S. cerevisiae)
ENSGALG00000004494	174.27	167.688	0.96223
ENSGALG00000004764	32.8467	49.32	1.50152
ENSGALG00000004839	977.19	1155.18	1.18215	G patch domain containing 1
ENSGALG00000004847	0.912409	0	0	WD repeat domain 88
ENSGALG00000004853	141.423	231.256	1.6352	low density lipoprotein receptor-related protein 3
ENSGALG00000004956	1724.45	2880.29	1.67026
ENSGALG00000005261	635.037	678.424	1.06832	thymidine kinase 2, mitochondrial
ENSGALG00000005377	579.38	395.656	0.682896	similar to WW domain containing oxidoreductase; WW domain containing oxidoreductase
ENSGALG00000012012	1114.05	2268.72	2.03646	c-Maf-inducing protein
ENSGALG00000005576	535.584	564.44	1.05388
ENSGALG00000005674	1593.98	2085.69	1.30848	similar to Usp10-prov protein; ubiquitin specific peptidase 10; hypothetical LOC430975
ENSGALG00000005791	1105.84	972.152	0.879107	hypothetical LOC425203; junctophilin 3
ENSGALG00000005872	525.548	618.144	1.17619	BTG3 associated nuclear protein
ENSGALG00000006099	1835.77	1816.07	0.989272	zinc finger protein, multitype 1
ENSGALG00000000507	8.21168	16.44	2.00203	copine VII
ENSGALG00000006175	260.949	178.648	0.684609	dipeptidase 1 (renal)
ENSGALG00000000540	751.825	766.104	1.01899	growth arrest-specific 8
ENSGALG00000000608	5841.24	7323.47	1.25375
ENSGALG00000000650	739.051	895.432	1.2116	nuclear import 7 homolog (S. cerevisiae)
ENSGALG00000023434	192.518	123.848	0.643305	ENSGALG00000023434
ENSGALG00000000713	2135.04	4675.54	2.18991
ENSGALG00000000908	817.518	530.464	0.648871	adenosine deaminase, tRNA-specific 1
ENSGALG00000002016	635.037	866.936	1.36517	protein kinase C, delta
ENSGALG00000002283	978.102	848.304	0.867296	mitogen-activated protein kinase-activated protein kinase 3
ENSGALG00000002291	176.095	252.08	1.4315	ENSGALG00000002291
ENSGALG00000022658	1.82482	1.096	0.600608	ENSGALG00000022658
ENSGALG00000002459	55.6569	58.088	1.04368	hypothetical protein LOC770732; hypothetical LOC427574
ENSGALG00000002486	713.504	954.616	1.33793	ring finger protein 123
ENSGALG00000002941	939.781	1391.92	1.48111	RNA binding motif protein 6
ENSGALG00000003203	74.8175	48.224	0.644555	ENSGALG00000003203
ENSGALG00000003832	2513.69	2199.67	0.875078	testis expressed 264
ENSGALG00000003997	181.569	141.384	0.778677	protein phosphatase 1M (PP2C domain containing)
ENSGALG00000004018	166.971	185.224	1.10932	glycerate kinase
ENSGALG00000004297	135.037	78.912	0.584375	dynein, axonemal, heavy chain 1
ENSGALG00000004750	252.737	96.448	0.381614	nucleolar protein 8
ENSGALG00000004829	110.401	56.992	0.516225
ENSGALG00000004981	321.168	257.56	0.801948	tRNA splicing endonuclease 2 homolog (S. cerevisiae)
ENSGALG00000005020	153.285	108.504	0.707859	similar to Cat eye syndrome chromosome region, candidate 5 homolog (human)
ENSGALG00000005026	21.8978	5.48	0.250253	ENSGALG00000005026
ENSGALG00000005400	41.9708	7.672	0.182794	calcium channel, voltage-dependent, alpha 2/delta 3 subunit
ENSGALG00000005670	1389.6	940.368	0.676719	sarcolemma associated protein
ENSGALG00000005678	13103.1	17405.6	1.32835	filamin B, beta (actin binding protein 278)
ENSGALG00000005990	1030.11	1282.32	1.24484	monoglyceride lipase
ENSGALG00000006047	1241.79	1524.54	1.22769	G protein-coupled receptor 175
ENSGALG00000006097	4062.04	5560.01	1.36877	plexin A1
ENSGALG00000006526	16.4234	25.208	1.53489	plexin B1
ENSGALG00000006802	4582.12	6414.89	1.39998	laminin, beta 2 (laminin S)
ENSGALG00000006910	2776.46	4396.06	1.58333
ENSGALG00000007052	527.372	710.208	1.34669	PX domain containing serine/threonine kinase
ENSGALG00000007177	5285.58	3780.1	0.715172	protein tyrosine phosphatase, receptor type, G
ENSGALG00000007284	47.4453	26.304	0.554407	synaptoporin
ENSGALG00000007302	406.022	415.384	1.02306	ataxin 7
ENSGALG00000007596	6.38686	2.192	0.343204	hypothetical LOC416086
ENSGALG00000022635	594.891	343.048	0.576657	G protein-coupled receptor 27
ENSGALG00000007911	35.5839	70.144	1.97123	cell adhesion molecule with homology to L1CAM (close homolog of L1)
ENSGALG00000008263	1734.49	1558.51	0.898542	contactin 4
ENSGALG00000008294	1104.93	1554.13	1.40654	inositol 1,4,5-triphosphate receptor, type 1
ENSGALG00000008320	881.387	1296.57	1.47105	ER degradation enhancer, mannosidase alpha-like 1
ENSGALG00000020755	4.56204	2.192	0.480486	ENSGALG00000020755
ENSGALG00000000861	563.869	721.168	1.27896
ENSGALG00000000884	85.7664	29.592	0.34503	CXXC finger 5
ENSGALG00000002457	726.277	1077.37	1.48341	SIL1 homolog, endoplasmic reticulum chaperone (S. cerevisiae)
ENSGALG00000024370	0	2.192	#N/A	ENSGALG00000024370
ENSGALG00000002363	2750	4329.2	1.57425
ENSGALG00000002262	1230.84	1511.38	1.22793	eukaryotic translation termination factor 1
ENSGALG00000002229	1456.2	1683.46	1.15606	F-box and WD repeat domain containing 11
ENSGALG00000002208	5.47445	2.192	0.400405	hypothetical gene supported by CR390712
ENSGALG00000001916	2051.1	1825.94	0.890225	slit homolog 3 (Drosophila)
ENSGALG00000001895	669.708	556.768	0.831359	pantothenate kinase 3
ENSGALG00000001690	28.2847	21.92	0.774978
ENSGALG00000002810	389.599	419.768	1.07744	ubiquitin domain containing 2
ENSGALG00000002831	947.993	1056.54	1.11451	similar to SH3 and PX domains 2B; similar to LOC496321 protein; SH3 and PX domains 2B
ENSGALG00000002863	1519.16	2537.24	1.67016	ENSGALG00000002863
ENSGALG00000018912	2552.92	2606.29	1.0209	ATPase, H+ transporting, lysosomal 9kDa, V0 subunit e1
ENSGALG00000003075	2.73723	4.384	1.60162	solute carrier family 34 (sodium phosphate), member 1
ENSGALG00000003050	90.3285	76.72	0.849344
ENSGALG00000001158	501.825	579.784	1.15535	ubiquitin interaction motif containing 1
ENSGALG00000003486	10.9489	5.48	0.500507	ENSGALG00000003486
ENSGALG00000003699	1241.79	942.56	0.759034
ENSGALG00000003744	69.3431	55.896	0.806079	ADAM metallopeptidase domain 19 (meltrin beta)
ENSGALG00000005802	2518.25	2130.62	0.846074
ENSGALG00000005820	1321.17	2344.34	1.77445	ring finger protein 130
ENSGALG00000006076	20.073	24.112	1.20122	ENSGALG00000006076
ENSGALG00000006226	886.861	737.608	0.831706	similar to Kelch-like protein 3; kelch-like 3 (Drosophila)
ENSGALG00000006360	867.701	831.864	0.958699	ENSGALG00000006360
ENSGALG00000006514	13.6861	5.48	0.400405	similar to follistatin-like 4; follistatin-like 4
ENSGALG00000006683	1056.57	1075.18	1.01761	similar to reversion-induced LIM protein; PDZ and LIM domain 4
ENSGALG00000006762	70.2555	48.224	0.686409	solute carrier family 22 (organic cation transporter), member 4
ENSGALG00000021104	237.226	271.808	1.14577	similar to OCTN2 protein; solute carrier family 22 (organic cation transporter), member 5
ENSGALG00000007380	1857.66	2816.72	1.51627	Rho GTPase activating protein 26
ENSGALG00000007415	69.3431	48.224	0.695441	SH3 domain containing ring finger 2
ENSGALG00000003217	204.38	712.4	3.48567
ENSGALG00000003430	295.62	241.12	0.81564
ENSGALG00000003440	38.3212	37.264	0.972413	ENSGALG00000003440
ENSGALG00000021281	975.365	1125.59	1.15402
ENSGALG00000003596	1276.46	1787.58	1.40042	transformation/transcription domain-associated protein
ENSGALG00000003640	820.256	755.144	0.92062	family with sequence similarity 20, member C
ENSGALG00000003798	905.11	991.88	1.09587
ENSGALG00000004276	278.285	211.528	0.760113	carbohydrate (chondroitin 4) sulfotransferase 12
ENSGALG00000004420	1293.8	1684.55	1.30202	sidekick 1
ENSGALG00000004773	1151.46	1173.82	1.01942
ENSGALG00000004842	228.102	416.48	1.82585	5',3'-nucleotidase, mitochondrial
ENSGALG00000004851	2505.47	3133.46	1.25065	mediator of RNA polymerase II transcription, subunit 9 homolog (S. cerevisiae)
ENSGALG00000005083	19.1606	46.032	2.40243
ENSGALG00000005281	477.19	583.072	1.22189	lipase maturation factor 1
ENSGALG00000005291	78.4672	168.784	2.15101	hypothetical protein LOC770733
ENSGALG00000005589	616.788	3304.44	5.35749	synaptogyrin 3
ENSGALG00000005608	7183.4	5346.29	0.744256	solute carrier family 9 (sodium/hydrogen exchanger), member 3 regulator 2
ENSGALG00000005646	756.387	930.504	1.2302	tuberous sclerosis 2
ENSGALG00000005767	1433.39	1468.64	1.02459	TNF receptor-associated factor 7
ENSGALG00000005878	1102.19	1069.7	0.970519	MTOR associated protein, LST8 homolog (S. cerevisiae)
ENSGALG00000006014	541.058	2590.94	4.78866	protein kinase C, beta
ENSGALG00000006021	0.912409	1.096	1.20122	calcium channel, voltage-dependent, gamma subunit 3
ENSGALG00000006068	1101.28	1405.07	1.27586	trinucleotide repeat containing 6A
ENSGALG00000006122	223.54	304.688	1.36301
ENSGALG00000006140	301.095	665.272	2.20951	golgi associated, gamma adaptin ear containing, ARF binding protein 2
ENSGALG00000006156	667.883	774.872	1.16019	component of oligomeric golgi complex 7
ENSGALG00000006290	6.38686	12.056	1.88762	heparan sulfate (glucosamine) 3-O-sulfotransferase 4
ENSGALG00000006456	114.051	37.264	0.326731
ENSGALG00000006757	336.679	475.664	1.41281	xylosyltransferase I
ENSGALG00000006964	92.1533	46.032	0.499515
ENSGALG00000006982	490.876	533.752	1.08735	eukaryotic elongation factor-2 kinase
ENSGALG00000007119	358.577	346.336	0.965863	diacylglycerol lipase, beta
ENSGALG00000007149	324.818	279.48	0.860421
ENSGALG00000007261	2729.02	1553.03	0.569081	epithelial membrane protein 2
ENSGALG00000007307	1543.8	1673.59	1.08408
ENSGALG00000007480	1347.63	1188.06	0.881596	axin 1
ENSGALG00000007737	1348.54	1397.4	1.03623
ENSGALG00000007619	191.606	191.8	1.00101	family with sequence similarity 100, member A; similar to 1500031H01Rik protein
ENSGALG00000023688	599.453	597.32	0.996442	ENSGALG00000023688
ENSGALG00000002743	20.073	23.016	1.14661	ENSGALG00000002743
ENSGALG00000002535	529.197	672.944	1.27163	WD repeat domain 90
ENSGALG00000001032	1309.31	1445.62	1.10411	STIP1 homology and U-box containing protein 1
ENSGALG00000021364	203.467	219.2	1.07732
ENSGALG00000002221	311.131	400.04	1.28576	ubinuclein 1
ENSGALG00000002111	226.277	284.96	1.25934	SEC14-like 5 (S. cerevisiae)
ENSGALG00000002026	89.4161	162.208	1.81408	ENSGALG00000002026
ENSGALG00000001985	381.387	322.224	0.844874	phosphatidylinositol glycan anchor biosynthesis, class Q
ENSGALG00000001980	407.847	345.24	0.846494
ENSGALG00000023618	13.6861	14.248	1.04105	hypothetical LOC425284
ENSGALG00000009318	2064.78	1651.67	0.799926	intraflagellar transport 140 homolog (Chlamydomonas)
ENSGALG00000009209	1.82482	1.096	0.600608	ENSGALG00000009209
ENSGALG00000009201	217.153	368.256	1.69583
ENSGALG00000023593	49.2701	39.456	0.80081	ENSGALG00000023593
ENSGALG00000002019	0.912409	0	0	G protein-coupled receptor 139
ENSGALG00000002273	112.226	96.448	0.859406	LYR motif containing 1
ENSGALG00000002239	206.204	144.672	0.701595	exonuclease NEF-sp
ENSGALG00000002056	245.438	179.744	0.73234	chromosome 22 open reading frame 25
ENSGALG00000023793	498.175	671.848	1.34862	hypothetical protein LOC771494
ENSGALG00000002252	4.56204	3.288	0.720729	hypothetical LOC416797
ENSGALG00000003018	135.949	157.824	1.16091	scavenger receptor class B, member 1
ENSGALG00000003146	44.708	28.496	0.63738	coiled-coil domain containing 92
ENSGALG00000003901	234.489	418.672	1.78546
ENSGALG00000004365	259.124	166.592	0.642904	WD repeat domain 66
ENSGALG00000004379	172.445	123.848	0.718187	B-cell CLL/lymphoma 7A
ENSGALG00000004849	180.657	231.256	1.28008	WSC domain containing 2
ENSGALG00000023486	12.7737	9.864	0.77221	ENSGALG00000023486
ENSGALG00000013851	925.183	933.792	1.00931	ENSGALG00000013851
ENSGALG00000005379	123.175	119.464	0.96987	small G protein signaling modulator 1
ENSGALG00000005515	52.9197	24.112	0.455634	crystallin, beta B3
ENSGALG00000005518	682.482	1915.81	2.80712
ENSGALG00000005538	52.0073	130.424	2.5078	myosin XVIIIB
ENSGALG00000023396	66.6059	61.376	0.92148	aspartate beta-hydroxylase domain containing 2
ENSGALG00000005614	270.985	259.752	0.958546	SRR1 domain containing
ENSGALG00000005634	4.56204	2.192	0.480486	crystallin, beta A4
ENSGALG00000021877	1.82482	4.384	2.40243	ENSGALG00000021877
ENSGALG00000005706	257.299	232.352	0.903042	HscB iron-sulfur cluster co-chaperone homolog (E. coli)
ENSGALG00000005896	0	1.096	#N/A	ENSGALG00000005896
ENSGALG00000005204	9562.96	4834.46	0.50554
ENSGALG00000006363	726.277	1010.51	1.39136	calcineurin binding protein 1
ENSGALG00000006979	529.197	599.512	1.13287
ENSGALG00000007396	2036.5	2586.56	1.2701	TAO kinase 3
ENSGALG00000007765	6.38686	12.056	1.88762	dual specificity phosphatase 18
ENSGALG00000007778	1475.37	2014.45	1.36539	pescadillo homolog 1, containing BRCT domain (zebrafish)
ENSGALG00000007954	1714.42	1622.08	0.946141	TBC1 domain family, member 10A
ENSGALG00000008151	2354.01	1754.7	0.745406	WD repeat and SOCS box-containing 2
ENSGALG00000008206	817.518	413.192	0.505422	tescalcin
ENSGALG00000008219	765.511	658.696	0.860466	chromosome 12 open reading frame 49
ENSGALG00000008238	1947.08	2341.06	1.20234	mediator complex subunit 13-like
ENSGALG00000019832	913.321	2139.39	2.34243	transporter 1, ATP-binding cassette, sub-family B (MDR/TAP)
ENSGALG00000008022	7817.52	15107.3	1.93249
ENSGALG00000000141	32366.8	81170.8	2.50784
ENSGALG00000024360	91.2409	352.912	3.86791	tripartite motif-containing 39
ENSGALG00000009105	852.19	1086.14	1.27452	dipeptidyl-peptidase 7
ENSGALG00000008736	1322.08	1433.57	1.08433	patatin-like phospholipase domain containing 7
ENSGALG00000008630	550.183	1066.41	1.93828	chromosome 9 open reading frame 75
ENSGALG00000008623	540.146	619.24	1.14643
ENSGALG00000008616	1300.18	1117.92	0.859817	general transcription factor IIH, polypeptide 4, 52kDa
ENSGALG00000008475	993.613	1276.84	1.28505	arrestin domain containing 1
ENSGALG00000008472	1752.74	3282.52	1.8728
ENSGALG00000008456	241.788	210.432	0.870315
ENSGALG00000007190	1943.43	2253.38	1.15948	ATPase, H+ transporting, lysosomal 13kDa, V1 subunit G1
ENSGALG00000007079	258.212	275.096	1.06539	pregnancy-associated plasma protein A, pappalysin 1
ENSGALG00000007001	186.131	569.92	3.06192
ENSGALG00000006958	309.307	234.544	0.75829
ENSGALG00000005063	614.051	999.552	1.6278	ENSGALG00000005063
ENSGALG00000005036	4456.21	3327.46	0.746702	ENSGALG00000005036
ENSGALG00000004738	606.752	648.832	1.06935	GLE1 RNA export mediator homolog (yeast)
ENSGALG00000013978	5980.84	5820.86	0.97325	protein phosphatase 2A activator, regulatory subunit 4
ENSGALG00000004548	559.307	1039.01	1.85767	nucleoporin 188kDa
ENSGALG00000012710	187.956	160.016	0.851347	frequenin homolog (Drosophila)
ENSGALG00000003941	1095.8	1444.53	1.31824	ENSGALG00000003941
ENSGALG00000003852	421.533	629.104	1.49242	laminin, gamma 3
ENSGALG00000003830	836.679	1608.93	1.92299	nucleoporin 214kDa
ENSGALG00000002926	1.82482	5.48	3.00304	ENSGALG00000002926
ENSGALG00000002626	277.372	594.032	2.14164
ENSGALG00000002546	5184.31	9386.14	1.81049	collagen, type V, alpha 1
ENSGALG00000002515	106.752	77.816	0.728943	olfactomedin 1
ENSGALG00000002489	177.92	215.912	1.21354
ENSGALG00000021535	293.796	361.68	1.23106	mitochondrial ribosomal protein S2
ENSGALG00000002375	4878.65	8395.36	1.72084	Notch homolog 1, translocation-associated (Drosophila)
ENSGALG00000001921	114.051	134.808	1.182	serologically defined colon cancer antigen 3
ENSGALG00000001910	271.898	327.704	1.20525	small nuclear RNA activating complex, polypeptide 4, 190kDa
ENSGALG00000001728	843.066	1013.8	1.20252	BTB (POZ) domain containing 14A
ENSGALG00000001692	292.883	337.568	1.15257	calmodulin regulated spectrin-associated protein 1
ENSGALG00000001419	2534.67	2587.66	1.0209	DAB2 interacting protein
ENSGALG00000000936	6.38686	3.288	0.514807
ENSGALG00000001111	604.927	293.728	0.485559	dynein, axonemal, heavy chain 9
ENSGALG00000001261	337.591	128.232	0.379844	WD repeat domain 16
ENSGALG00000017417	12.7737	2.192	0.171602
ENSGALG00000021568	27.3723	16.44	0.600608	hypothetical LOC417325
ENSGALG00000023609	60.219	74.528	1.23762	ENSGALG00000023609
ENSGALG00000001433	95.8029	112.888	1.17834	UDP-GlcNAc:betaGal beta-1,3-N-acetylglucosaminyltransferase-like 1
ENSGALG00000001545	254.562	141.384	0.555401
ENSGALG00000001607	236.314	451.552	1.91081
ENSGALG00000001618	232.664	243.312	1.04576
ENSGALG00000023563	73.9051	200.568	2.71386	ENSGALG00000023563
ENSGALG00000001943	1908.76	1840.18	0.964073	rhomboid 5 homolog 2 (Drosophila)
ENSGALG00000001971	1508.21	2377.22	1.57619	ubiquitin-conjugating enzyme E2O
ENSGALG00000002719	1303.83	1254.92	0.962486
ENSGALG00000002747	2865.88	4173.57	1.4563	fatty acid synthase
ENSGALG00000003033	142.336	131.52	0.924012	syntaxin binding protein 4
ENSGALG00000004021	1259.12	951.328	0.755547	axin 2
ENSGALG00000004370	83.9416	101.928	1.21427
ENSGALG00000001465	6075.73	4553.88	0.74952
ENSGALG00000004586	121.35	121.656	1.00252
ENSGALG00000006880	3487.23	5487.67	1.57365
ENSGALG00000006883	328.467	302.496	0.920932
ENSGALG00000006895	1360.4	1368.9	1.00625	5-azacytidine induced 1
ENSGALG00000006900	947.08	979.824	1.03457	similar to GalNAc alpha 2,6-sialyltransferase
ENSGALG00000023336	13.6861	10.96	0.80081	ENSGALG00000023336
ENSGALG00000007106	598.54	848.304	1.41729	dynein, axonemal, heavy chain 17
ENSGALG00000023298	14.5985	29.592	2.02705	ENSGALG00000023298
ENSGALG00000021696	837.591	421.96	0.503778	tripartite motif-containing 50
ENSGALG00000000891	380.475	348.528	0.916035	NOL1/NOP2/Sun domain family, member 5
ENSGALG00000001071	44265.5	31991.1	0.72271	elastin (supravalvular aortic stenosis, Williams-Beuren syndrome)
ENSGALG00000001110	412.409	621.432	1.50683	tRNA-yW synthesizing protein 1 homolog (S. cerevisiae)
ENSGALG00000001122	4.56204	2.192	0.480486	calneuron 1
ENSGALG00000001166	769.161	697.056	0.906255	GATS-like protein 1
ENSGALG00000001546	819.343	1489.46	1.81788	zinc finger, ZZ-type with EF-hand domain 1
ENSGALG00000001649	166.971	231.256	1.38501	Der1-like domain family, member 2
ENSGALG00000001630	619.526	789.12	1.27375	DEAH (Asp-Glu-Ala-His) box polypeptide 33
ENSGALG00000001654	1570.26	2961.39	1.88593	complement component 1, q subcomponent binding protein
ENSGALG00000001719	963.504	1294.38	1.3434	nucleoporin 88kDa
ENSGALG00000023955	17.3358	12.056	0.695441	ENSGALG00000023955
ENSGALG00000021636	3320.26	3764.76	1.13388	similar to CASP gene product
ENSGALG00000001828	91.2409	197.28	2.16219	SH2B adaptor protein 2
ENSGALG00000017358	2171.53	2610.67	1.20223
ENSGALG00000002060	1311.13	1570.57	1.19787	TAF15 RNA polymerase II, TATA box binding protein (TBP)-associated factor, 68kDa
ENSGALG00000002629	1422.45	1572.76	1.10567
ENSGALG00000002631	304.745	358.392	1.17604
ENSGALG00000002972	458.942	624.72	1.36122	WD repeat domain 81
ENSGALG00000003015	5505.48	4254.67	0.772807
ENSGALG00000003082	253.65	357.296	1.40862	DPH1 homolog (S. cerevisiae)
ENSGALG00000003571	31.9343	15.344	0.480486
ENSGALG00000003979	422.445	437.304	1.03517	NIMA (never in mitosis gene a)- related kinase 8
ENSGALG00000004082	816.606	1257.11	1.53943	TAO kinase 1
ENSGALG00000004886	1112.23	1150.8	1.03468	vacuolar protein sorting 53 homolog (S. cerevisiae)
ENSGALG00000004917	229.015	189.608	0.827929	ENSGALG00000004917
ENSGALG00000005160	856.752	991.88	1.15772
ENSGALG00000005403	59.3066	77.816	1.3121	dehydrogenase/reductase (SDR family) member 11
ENSGALG00000005420	426.095	756.24	1.77482	apoptosis antagonizing transcription factor
ENSGALG00000022938	533.759	665.272	1.24639	similar to putative Zn-finger protein C47L; zinc finger protein 622
ENSGALG00000004904	0	1.096	#N/A	ENSGALG00000004904
ENSGALG00000004919	9.12409	17.536	1.92194	ENSGALG00000004919
ENSGALG00000004819	1881.39	1894.98	1.00723	zinc finger family member 767
ENSGALG00000004934	234.489	307.976	1.31339	cell division cycle 25 homolog A (S. pombe)
ENSGALG00000021838	590.329	602.8	1.02113	ENSGALG00000021838
ENSGALG00000004938	2866.79	4068.35	1.41913	microtubule-associated protein 4
ENSGALG00000005048	2538.32	4701.84	1.85234	ENSGALG00000005048
ENSGALG00000005072	2945.26	3589.4	1.21871	SREBF chaperone
ENSGALG00000005212	1.82482	1.096	0.600608	growth hormone releasing hormone receptor
ENSGALG00000005223	68.4307	52.608	0.768778
ENSGALG00000005305	41.9708	42.744	1.01842	chemokine binding protein 2
ENSGALG00000005307	22.8102	19.728	0.864875
ENSGALG00000005380	177.92	243.312	1.36754
ENSGALG00000005443	8.21168	18.632	2.26896	transmembrane inner ear
ENSGALG00000005492	460.766	907.488	1.96952	ENSGALG00000005492
ENSGALG00000005600	1143.25	1561.8	1.36611	transforming growth factor beta regulator 4
ENSGALG00000005947	1440.69	1788.67	1.24154	myeloid differentiation primary response gene (88)
ENSGALG00000005979	489.964	713.496	1.45622	oxidative-stress responsive 1
ENSGALG00000006018	0.912409	0	0	solute carrier family 22 (organic anion transporter), member 13
ENSGALG00000006181	1236.31	1116.82	0.90335	negative regulator of ubiquitin-like proteins 1
ENSGALG00000006233	369.526	302.496	0.818606	ENSGALG00000006233
ENSGALG00000006314	70.2555	50.416	0.717609	dipeptidyl-peptidase 6
ENSGALG00000006461	479.015	496.488	1.03648	ubiquitin protein ligase E3C
ENSGALG00000006477	2125	2372.84	1.11663	DnaJ (Hsp40) homolog, subfamily B, member 6
ENSGALG00000007169	1101.28	1242.86	1.12857	enhancer of polycomb homolog 1 (Drosophila)
ENSGALG00000007254	330.292	333.184	1.00876	Rho GTPase activating protein 12
ENSGALG00000007547	3817.52	4576.9	1.19892	abl-interactor 1
ENSGALG00000007877	1271.9	2526.28	1.98623	phosphatidylinositol-5-phosphate 4-kinase, type II, alpha
ENSGALG00000007914	859.489	1097.1	1.27645	DnaJ (Hsp40) homolog, subfamily C, member 1
ENSGALG00000008704	19.1606	39.456	2.05923	cubilin (intrinsic factor-cobalamin receptor)
ENSGALG00000008723	1.82482	0	0	complement component 1, q subcomponent-like 3
ENSGALG00000008747	909.672	775.968	0.85302
ENSGALG00000008764	787.409	610.472	0.775292
ENSGALG00000008976	104.927	120.56	1.14899	ADAM metallopeptidase domain 22
ENSGALG00000009062	213.504	293.728	1.37575
ENSGALG00000009348	1138.69	521.696	0.458156	A kinase (PRKA) anchor protein (yotiao) 9
ENSGALG00000009517	427.007	288.248	0.675042
ENSGALG00000009686	511.861	560.056	1.09416	protein phosphatase 1, regulatory (inhibitor) subunit 9A
ENSGALG00000010803	51.0949	71.24	1.39427
ENSGALG00000010954	107.664	94.256	0.875462
ENSGALG00000010977	23.7226	15.344	0.646808
ENSGALG00000011164	541.058	449.36	0.83052	chimerin (chimaerin) 2
ENSGALG00000011298	693.431	521.696	0.75234	retinoic acid receptor, beta
ENSGALG00000011439	2210.77	1174.91	0.53145	RNA binding motif, single stranded interacting protein
ENSGALG00000011442	3345.8	3729.69	1.11474	transforming growth factor, beta receptor II (70/80kDa)
ENSGALG00000011488	407.847	1119.02	2.74372	CKLF-like MARVEL transmembrane domain containing 7
ENSGALG00000011494	596.715	598.416	1.00285	CCR4-NOT transcription complex, subunit 10
ENSGALG00000011580	1602.19	1592.49	0.993944
ENSGALG00000011678	621.35	731.032	1.17652	DnaJ (Hsp40) homolog, subfamily C, member 13
ENSGALG00000011707	301.095	317.84	1.05561	ubiquitin-activating enzyme E1-domain containing 1
ENSGALG00000011938	1216.24	771.584	0.6344	trafficking protein, kinesin binding 1
ENSGALG00000011983	1.82482	1.096	0.600608	hypothetical protein LOC776470
ENSGALG00000012046	218.978	121.656	0.555562
ENSGALG00000012224	796.533	533.752	0.670094	phosphodiesterase 1C, calmodulin-dependent 70kDa
ENSGALG00000012324	146.898	101.928	0.69387
ENSGALG00000012482	237.226	110.696	0.466626	nuclear transcription factor, X-box binding 1
ENSGALG00000012626	438.869	238.928	0.544418	reversion-inducing-cysteine-rich protein with kazal motifs
ENSGALG00000022990	81.2044	163.304	2.01102	ENSGALG00000022990
ENSGALG00000017396	304.745	234.544	0.769641	thioredoxin-like 4A
ENSGALG00000012650	536.496	568.824	1.06026	PQ loop repeat containing 1
ENSGALG00000012689	1092.15	1007.22	0.922237
ENSGALG00000012702	1471.72	1728.39	1.17441	jumonji, AT rich interactive domain 2
ENSGALG00000012705	256.387	404.424	1.5774
ENSGALG00000012784	1072.99	3852.44	3.59037
ENSGALG00000019567	6.38686	3.288	0.514807	ENSGALG00000019567
ENSGALG00000012829	768.248	884.472	1.15128	dual specificity phosphatase 22
ENSGALG00000012885	624.088	618.144	0.990476	B-cell CLL/lymphoma 2
ENSGALG00000012916	354.927	509.64	1.4359	ribonuclease III, nuclear
ENSGALG00000012954	1869.53	1228.62	0.65718	similar to myosin X; myosin X
ENSGALG00000012960	82.1168	52.608	0.640648
ENSGALG00000013001	300.183	143.576	0.478296	ENSGALG00000013001
ENSGALG00000013043	120.438	112.888	0.937312
ENSGALG00000013081	33.7591	16.44	0.486979	von Willebrand factor C domain containing 2
ENSGALG00000013110	0	1.096	#N/A	hypothetical LOC428505
ENSGALG00000013124	372.263	343.048	0.921521	formin homology 2 domain containing 3
ENSGALG00000013171	347.628	318.936	0.917464	coiled-coil domain containing 127
ENSGALG00000019527	0.912409	0	0
ENSGALG00000013397	1000	874.608	0.874608	exocyst complex component 3
ENSGALG00000013400	1001.82	871.32	0.869733	programmed cell death 6
ENSGALG00000013438	687.044	888.856	1.29374	testis expressed 10
ENSGALG00000013452	1023.72	1505.9	1.47101
ENSGALG00000013624	789.234	1519.06	1.92472
ENSGALG00000022886	12.7737	14.248	1.11541	ENSGALG00000022886
ENSGALG00000013867	1442.52	1875.26	1.29999	protein tyrosine phosphatase, non-receptor type 2
ENSGALG00000013817	169.708	266.328	1.56933	similar to SPIRE1 protein; hypothetical LOC431185; spire homolog 1 (Drosophila)
ENSGALG00000019502	12.7737	18.632	1.45862	ENSGALG00000019502
ENSGALG00000013954	64.781	93.16	1.43808
ENSGALG00000008413	1178.83	948.04	0.804219	ENSGALG00000008413
ENSGALG00000014847	59.3066	36.168	0.609848	myomesin 1, 185kDa
ENSGALG00000014910	952.555	928.312	0.974549	collectin sub-family member 12
ENSGALG00000014915	657.847	781.448	1.18789	THO complex 1
ENSGALG00000014998	90.3285	82.2	0.910012
ENSGALG00000015064	75.7299	94.256	1.24463
ENSGALG00000015215	2978.1	2670.95	0.896863	microtubule-associated protein, RP/EB family, member 2
ENSGALG00000015226	63.8686	74.528	1.1669	KIAA0146; similar to Protein KIAA0146
ENSGALG00000015340	582.117	668.56	1.1485	ENSGALG00000015340
ENSGALG00000018967	1848.54	1968.42	1.06485	hypothetical LOC431409; v-yes-1 Yamaguchi sarcoma viral related oncogene homolog
ENSGALG00000000304	1796.53	1819.36	1.01271	mitochondrial fission regulator 1
ENSGALG00000015640	300.183	240.024	0.799593
ENSGALG00000015817	43.7956	21.92	0.500507	leucine rich repeat and coiled-coil domain containing 1
ENSGALG00000015818	312.956	242.216	0.773961
ENSGALG00000015868	96.7153	70.144	0.725262	ATPase, H+ transporting, lysosomal 38kDa, V0 subunit D2
ENSGALG00000015909	53.8321	71.24	1.32337	oxidative stress induced growth inhibitor family member 2
ENSGALG00000022789	57.4818	40.552	0.705476	plasma glutamate carboxypeptidase
ENSGALG00000016000	116.788	41.648	0.356611	similar to plasma glutamate carboxypeptidase; similar to MGC80390 protein
ENSGALG00000016005	83.9416	60.28	0.718118	lysosomal associated protein transmembrane 4 beta
ENSGALG00000019444	108.577	110.696	1.01952	polymerase (RNA) II (DNA directed) polypeptide K, 7.0kDa
ENSGALG00000016037	72.9927	63.568	0.870881	sperm associated antigen 1; similar to infertility-related sperm protein
ENSGALG00000019443	15.511	13.152	0.847917
ENSGALG00000016107	502.737	732.128	1.45628	estrogen receptor binding site associated, antigen, 9
ENSGALG00000016381	4.56204	4.384	0.960972	family with sequence similarity 83, member A
ENSGALG00000016243	810.219	413.192	0.509976	PHD finger protein 20-like 1
ENSGALG00000016143	146.898	78.912	0.53719	rhophilin, Rho GTPase binding protein 1
ENSGALG00000004967	83.9416	85.488	1.01842	mitogen-activated protein kinase 15
ENSGALG00000024014	31.9343	17.536	0.549127	family with sequence similarity 83, member C
ENSGALG00000023997	371.35	364.968	0.982813	ENSGALG00000023997
ENSGALG00000021821	7.29927	7.672	1.05106	hypothetical protein LOC769570
ENSGALG00000003488	22.8102	16.44	0.720729	protein tyrosine phosphatase, receptor type, T
ENSGALG00000003568	454.38	647.736	1.42554	protein phosphatase 1, regulatory (inhibitor) subunit 16B
ENSGALG00000003681	2489.96	4112.19	1.65151
ENSGALG00000003750	1887.77	3109.35	1.6471
ENSGALG00000003855	665.146	994.072	1.49452	v-src sarcoma viral oncogene
ENSGALG00000003932	315.693	698.152	2.21149	syndecan 4
ENSGALG00000004028	511.861	199.472	0.389699	matrilin 4
ENSGALG00000004170	2044.71	1770.04	0.865669
ENSGALG00000004292	2.73723	7.672	2.80284	ENSGALG00000004292
ENSGALG00000023835	0	1.096	#N/A	ENSGALG00000023835
ENSGALG00000023834	197.993	177.552	0.89676	ENSGALG00000023834
ENSGALG00000005102	538.321	430.728	0.800132
ENSGALG00000005711	52.0073	164.4	3.16109
ENSGALG00000005781	1076.64	1219.85	1.13301	ADP-ribosylation factor GTPase activating protein 1
ENSGALG00000006013	2688.87	2777.26	1.03287	zinc finger protein 512B
ENSGALG00000006197	1164.23	1649.48	1.41679	casein kinase 2, alpha 1 polypeptide
ENSGALG00000006201	469.891	477.856	1.01695	TBC1 domain family, member 20
ENSGALG00000006203	82.1168	53.704	0.653995
ENSGALG00000023636	101.277	104.12	1.02807	RAS (RAD and GEM)-like GTP-binding 1
ENSGALG00000021025	15.511	9.864	0.635938	ENSGALG00000021025
ENSGALG00000006267	657.847	1316.3	2.00092	TPX2, microtubule-associated, homolog (Xenopus laevis)
ENSGALG00000006273	16.4234	2.192	0.133468	myosin light chain kinase 2, skeletal muscle
ENSGALG00000006522	94.8905	318.936	3.36109	hemopoietic cell kinase
ENSGALG00000006634	55.6569	25.208	0.452917	DNA (cytosine-5-)-methyltransferase 3 beta
ENSGALG00000006657	3880.48	3841.48	0.989951	microtubule-associated protein, RP/EB family, member 1
ENSGALG00000006674	0	2.192	#N/A
ENSGALG00000023590	689.781	775.968	1.12495
ENSGALG00000006791	583.029	689.384	1.18242	KIAA0406
ENSGALG00000006852	51.0949	81.104	1.58732	zinc finger, SWIM-type containing 1
ENSGALG00000006992	61.1314	347.432	5.68336	matrix metallopeptidase 9 (gelatinase B, 92kDa gelatinase, 92kDa type IV collagenase)
ENSGALG00000006930	14.5985	44.936	3.07812
ENSGALG00000020895	55.6569	257.56	4.62763	hypothetical LOC419333
ENSGALG00000007912	426.095	389.08	0.91313	ATPase, class II, type 9A
ENSGALG00000000652	1127.74	1341.5	1.18955	acyl-CoA thioesterase 7
ENSGALG00000024053	174.27	221.392	1.2704	isoprenylcysteine carboxyl methyltransferase
ENSGALG00000000966	95.8029	80.008	0.835131	nephronophthisis 4
ENSGALG00000001040	91.2409	31.784	0.348353	multiple EGF-like-domains 6
ENSGALG00000001081	6.38686	1.096	0.171602
ENSGALG00000001304	30.1095	43.84	1.45602	transmembrane protein 52
ENSGALG00000021666	8.21168	0	0
ENSGALG00000001770	948.905	670.752	0.706869	centaurin, beta 5
ENSGALG00000001857	639.599	351.816	0.550057	family with sequence similarity 132, member A
ENSGALG00000023906	126.825	111.792	0.881468
ENSGALG00000002222	1085.77	1834.7	1.68978	nucleolar complex associated 2 homolog (S. cerevisiae)
ENSGALG00000002583	830.292	2447.37	2.9476	phosphoinositide-3-kinase, catalytic, delta polypeptide
ENSGALG00000002649	682.482	802.272	1.17552	ubiquitination factor E4B (UFD2 homolog, yeast)
ENSGALG00000003662	3674.27	6097.05	1.65939	spen homolog, transcriptional regulator (Drosophila)
ENSGALG00000003782	0.912409	1.096	1.20122
ENSGALG00000003991	1375.91	1121.21	0.814883
ENSGALG00000004043	6567.52	4682.11	0.712919	neuroblastoma, suppression of tumorigenicity 1
ENSGALG00000004097	1178.83	883.376	0.749365	leucine rich repeat containing 38
ENSGALG00000014139	3083.94	3182.78	1.03205	ubiquitin specific peptidase 48
ENSGALG00000010084	1830.29	3433.77	1.87608	eukaryotic translation initiation factor 4 gamma, 3
ENSGALG00000001560	0.912409	0	0
ENSGALG00000000183	427.007	432.92	1.01385	STAM binding protein
ENSGALG00000013878	807.482	816.52	1.01119	prenylcysteine oxidase 1
ENSGALG00000014155	3164.23	3968.62	1.25421	oxoglutarate (alpha-ketoglutarate) dehydrogenase (lipoamide)
ENSGALG00000014154	642.336	755.144	1.17562	NudC domain containing 3
ENSGALG00000000509	20.073	17.536	0.873611	absent in melanoma 1-like
ENSGALG00000000672	588.504	620.336	1.05409	sex comb on midleg homolog 1 (Drosophila)
ENSGALG00000000737	140.511	124.944	0.889212	sphingomyelin phosphodiesterase, acid-like 3B
ENSGALG00000000739	542.883	435.112	0.801483	XK, Kell blood group complex subunit-related family, member 8
ENSGALG00000002871	2413.32	2078.02	0.86106	phosphatase and actin regulator 4
ENSGALG00000021931	6.38686	6.576	1.02961	ENSGALG00000021936; ENSGALG00000021931
ENSGALG00000001215	106.752	70.144	0.657075
ENSGALG00000001233	118.613	115.08	0.970213
ENSGALG00000001329	2795.62	3536.79	1.26512	erythrocyte membrane protein band 4.1
ENSGALG00000001443	1194.34	933.792	0.781845	protein tyrosine phosphatase, receptor type, U
ENSGALG00000001451	50.1825	70.144	1.39778	hypothetical gene supported by CR390057
ENSGALG00000001912	25.5474	15.344	0.600608	EPH receptor A10
ENSGALG00000021645	155.11	126.04	0.812587
ENSGALG00000001946	84.854	55.896	0.658731	R-spondin homolog (Xenopus laevis)
ENSGALG00000001973	516.423	510.736	0.988987	guanine nucleotide binding protein-like 2 (nucleolar)
ENSGALG00000002098	0.912409	0	0	glutamate receptor, ionotropic, kainate 3
ENSGALG00000002112	1570.26	3551.04	2.26144	colony stimulating factor 3 receptor (granulocyte)
ENSGALG00000002526	39.2336	33.976	0.865993	discs, large (Drosophila) homolog-associated protein 3
ENSGALG00000002602	31.0219	52.608	1.69583	CUB and Sushi multiple domains 2
ENSGALG00000003693	9442.52	13595.9	1.43986	microtubule-actin crosslinking factor 1
ENSGALG00000004282	566.606	450.456	0.795007	RCAN family member 3
ENSGALG00000024325	296.533	380.312	1.28253	hydrolethalus syndrome 1
ENSGALG00000001053	4858.58	7168.93	1.47552	signal recognition particle receptor ('docking protein')
ENSGALG00000001082	553.832	612.664	1.10623	decapping enzyme, scavenger
ENSGALG00000001161	1731.75	2621.63	1.51386
ENSGALG00000024296	6.38686	3.288	0.514807	similar to Transmembrane protein 45b
ENSGALG00000001437	49.2701	174.264	3.53691	neurotrimin
ENSGALG00000001472	412.409	371.544	0.900912	junctional adhesion molecule 3
ENSGALG00000001557	632.299	576.496	0.911745
ENSGALG00000001604	288.321	166.592	0.5778
ENSGALG00000006507	607.664	615.952	1.01364
ENSGALG00000006742	677.92	562.248	0.829372
ENSGALG00000006746	9.12409	8.768	0.960972	ENSGALG00000006746
ENSGALG00000006755	32.8467	7.672	0.23357	ubiquitin specific peptidase 2
ENSGALG00000024119	2.73723	1.096	0.400405	ENSGALG00000024119
ENSGALG00000007406	185.219	124.944	0.674574
ENSGALG00000007423	589.416	773.776	1.31278	ZW10, kinetochore associated, homolog (Drosophila)
ENSGALG00000024176	40.146	145.768	3.63095	SLAM family member 8
ENSGALG00000013237	11.8613	4.384	0.369605	brevican
ENSGALG00000024133	18.2482	88.776	4.86492	ENSGALG00000024133
ENSGALG00000013529	153.285	100.832	0.657809	nucleoporin 210kDa-like
ENSGALG00000013537	10618.6	13460	1.26758	tropomyosin 3
ENSGALG00000014635	819.343	1359.04	1.65869	RUN and SH3 domain containing 1
ENSGALG00000025563	0.912409	0	0	ENSGALG00000025563
ENSGALG00000000920	2154.2	1933.34	0.897477	cingulin
ENSGALG00000000607	60.219	55.896	0.928212	G protein-coupled receptor 37 like 1
ENSGALG00000000584	1306.57	1013.8	0.775925	ENSGALG00000000584
ENSGALG00000000568	37.4088	20.824	0.556661
ENSGALG00000000541	2368.61	2846.31	1.20168	zinc finger CCCH-type containing 11A
ENSGALG00000000427	2792.88	4334.68	1.55204	lysine (K)-specific demethylase 5B
ENSGALG00000000397	1085.77	1489.46	1.37181	importin 9
ENSGALG00000000384	714.416	757.336	1.06008	leucine-zipper-like transcription regulator 1
ENSGALG00000000362	554.745	972.152	1.75243
ENSGALG00000019802	63.8686	50.416	0.78937
ENSGALG00000019803	273.723	289.344	1.05707	ladinin 1
ENSGALG00000000217	64.781	30.688	0.473719	ENSGALG00000000217
ENSGALG00000000168	88.5037	59.184	0.668718	adenosine A1 receptor
ENSGALG00000000329	2696.17	3018.38	1.11951
ENSGALG00000000338	1166.06	1217.66	1.04425	family with sequence similarity 40, member A
ENSGALG00000000400	89.4161	83.296	0.931555
ENSGALG00000024046	244.526	347.432	1.42084	ENSGALG00000024046
ENSGALG00000000644	276.46	698.152	2.52533	neurofascin
ENSGALG00000000653	25.5474	20.824	0.815111	contactin 2 (axonal)
ENSGALG00000000692	72.0803	101.928	1.41409
ENSGALG00000013356	204.38	421.96	2.06459	inhibitor of kappa light polypeptide gene enhancer in B-cells, kinase epsilon
ENSGALG00000023959	2.73723	15.344	5.60567	ENSGALG00000023959
ENSGALG00000001117	295.62	382.504	1.2939	6-phosphofructo-2-kinase/fructose-2,6-biphosphatase 2
ENSGALG00000023953	2920.62	2776.17	0.95054
ENSGALG00000001476	1966.24	2076.92	1.05629	RAP1A, member of RAS oncogene family
ENSGALG00000001526	1647.81	1665.92	1.01099	CTTNBP2 N-terminal like
ENSGALG00000001532	1302.01	1398.5	1.07411
ENSGALG00000002778	3402.37	4605.39	1.35358	chromosome 6 open reading frame 106
ENSGALG00000002860	2.73723	2.192	0.80081	motilin
ENSGALG00000002881	291.058	330.992	1.1372
ENSGALG00000003182	1785.58	3868.88	2.16673	BCL2-antagonist/killer 1
ENSGALG00000024255	208.942	230.16	1.10155	ENSGALG00000024255
ENSGALG00000024251	0.912409	4.384	4.80486	ENSGALG00000024251
ENSGALG00000000694	592.153	3841.48	6.4873	formin-like 1
ENSGALG00000000674	2172.45	1852.24	0.852606	myosin ID
ENSGALG00000014388	1790.15	2654.51	1.48285	G patch domain containing 8
ENSGALG00000000287	73.9051	18.632	0.252107	ENSGALG00000000287
ENSGALG00000000410	865.876	1288.9	1.48855	tousled-like kinase 2
ENSGALG00000000478	212.591	270.712	1.27339	tetratricopeptide repeat, ankyrin repeat and coiled-coil containing 2
ENSGALG00000002392	22.8102	25.208	1.10512	ENSGALG00000002392
ENSGALG00000009929	2.73723	0	0	sclerosteosis
ENSGALG00000001299	3.64964	1.096	0.300304	gastric inhibitory polypeptide
ENSGALG00000017353	1176.1	755.144	0.642077
ENSGALG00000001648	3789.23	4818.02	1.2715	LIM and SH3 protein 1
ENSGALG00000003934	315.693	459.224	1.45465	WAS/WASL interacting protein family, member 2
ENSGALG00000000327	277.372	306.88	1.10638	fibrillin 2
ENSGALG00000000577	1079.38	1511.38	1.40023	RAN binding protein 3
ENSGALG00000000621	6947.08	4701.84	0.676808
ENSGALG00000000722	13.6861	8.768	0.640648	similar to glutamate transporter 5B
ENSGALG00000000736	287.409	734.32	2.55497	megakaryocyte-associated tyrosine kinase
ENSGALG00000013431	6.38686	21.92	3.43204	retina and anterior neural fold homeobox
ENSGALG00000000740	581.204	1002.84	1.72545	amyloid beta (A4) precursor protein-binding, family A, member 3 (X11-like 2)
ENSGALG00000000784	1195.26	1183.68	0.990315	phosphatidylinositol-4-phosphate 5-kinase, type I, gamma
ENSGALG00000021885	8.21168	32.88	4.00405	ENSGALG00000021885
ENSGALG00000001486	162.409	1557.42	9.58948	zeta-chain (TCR) associated protein kinase 70kDa
ENSGALG00000000819	114.964	128.232	1.11541	junctional sarcoplasmic reticulum protein 1
ENSGALG00000001019	563.869	723.36	1.28285	BTB (POZ) domain containing 2
ENSGALG00000001043	1152.37	2150.35	1.86602	REX1, RNA exonuclease 1 homolog (S. cerevisiae)
ENSGALG00000001084	180.657	229.064	1.26795	ATPase, class I, type 8B, member 3
ENSGALG00000001093	3347.63	4207.54	1.25687	transcription factor 3 (E2A immunoglobulin enhancer binding factors E12/E47)
ENSGALG00000001096	338.504	240.024	0.709073	ubiquinol-cytochrome c reductase, 6.4kDa subunit
ENSGALG00000001106	515.511	385.792	0.748368	mex-3 homolog D (C. elegans)
ENSGALG00000001218	100.365	155.632	1.55066	ENSGALG00000001218
ENSGALG00000001898	2289.23	2287.35	0.999178
ENSGALG00000021637	176.095	208.24	1.18254	WD repeat domain 18
ENSGALG00000002559	1480.84	6862.05	4.63389	histocompatibility (minor) HA-1
ENSGALG00000024297	21.8978	26.304	1.20122	ENSGALG00000024297
ENSGALG00000024292	20.9854	224.68	10.7065	similar to serum response factor-related protein
ENSGALG00000003371	1351.28	2332.29	1.72599	elongation factor RNA polymerase II
ENSGALG00000024268	0	1.096	#N/A	ENSGALG00000024268
ENSGALG00000024263	95.8029	109.6	1.14401	similar to MGC53471 protein
ENSGALG00000007889	487.226	364.968	0.749073
ENSGALG00000008410	420.621	503.064	1.196
ENSGALG00000008508	2566.61	2643.55	1.02998
ENSGALG00000008536	1571.17	1887.31	1.20122	kelch domain containing 3
ENSGALG00000008567	1080.29	1022.57	0.946566	phosphofurin acidic cluster sorting protein 1
ENSGALG00000008609	5615.88	5854.83	1.04255	PTK7 protein tyrosine kinase 7
ENSGALG00000013255	2144.16	2536.14	1.18281	serum response factor (c-fos serum response element-binding transcription factor)
ENSGALG00000023773	170.62	195.088	1.1434	MACRO domain containing 2
ENSGALG00000020092	270.073	242.216	0.896854	hypothetical LOC421259
ENSGALG00000009107	717.153	576.496	0.803867	neurexin 1
ENSGALG00000009069	5.47445	12.056	2.20223	calpain 14
ENSGALG00000020084	52.0073	26.304	0.505775	calpain 13
ENSGALG00000008969	1495.44	1759.08	1.1763	tumor-associated calcium signal transducer 1
ENSGALG00000008962	648.723	987.496	1.52222
ENSGALG00000008957	948.905	1310.82	1.3814
ENSGALG00000008942	230.839	361.68	1.5668	forkhead box N2
ENSGALG00000008931	278.285	381.408	1.37057	copper metabolism (Murr1) domain containing 1
ENSGALG00000008930	240.876	256.464	1.06471	UDP-GlcNAc:betaGal beta-1,3-N-acetylglucosaminyltransferase 2
ENSGALG00000008906	1970.8	1725.1	0.87533	EH domain binding protein 1
ENSGALG00000008828	570.256	455.936	0.799529	aftiphilin
ENSGALG00000008774	1690.69	1499.33	0.886812
ENSGALG00000009093	277.372	318.936	1.14985	partner of NOB1 homolog (S. cerevisiae)
ENSGALG00000009068	1329.38	1574.95	1.18473	inositol 1,4,5-trisphosphate 3-kinase B
ENSGALG00000008947	49.2701	21.92	0.444895	p21(CDKN1A)-activated kinase 7
ENSGALG00000021853	54.7445	144.672	2.64267	ENSGALG00000021853
ENSGALG00000008544	663.321	796.792	1.20122	similar to Na+/Ca2+ exchanger; solute carrier family 8 (sodium/calcium exchanger), member 1
ENSGALG00000009136	37.4088	40.552	1.08402
ENSGALG00000009155	167.883	143.576	0.855213	chromogranin B (secretogranin 1)
ENSGALG00000009195	343.978	287.152	0.834797
ENSGALG00000009303	1170.62	1309.72	1.11883	enabled homolog (Drosophila)
ENSGALG00000009444	52.0073	41.648	0.80081
ENSGALG00000009450	625	1557.42	2.49186	dual specificity phosphatase 10
ENSGALG00000009503	490.876	441.688	0.899795	RAB3 GTPase activating protein subunit 2 (non-catalytic)
ENSGALG00000009607	4.56204	6.576	1.44146	solute carrier family 30, member 10
ENSGALG00000009627	310.219	240.024	0.773724	G patch domain containing 2
ENSGALG00000009645	548.358	444.976	0.81147	estrogen-related receptor gamma
ENSGALG00000009848	256.387	256.464	1.0003	lysophosphatidylglycerol acyltransferase 1
ENSGALG00000009861	62.9562	32.88	0.522268	retinal degeneration 3
ENSGALG00000009906	1479.93	1137.65	0.768719	ubiquitin protein ligase E3 component n-recognin 2
ENSGALG00000023331	462.591	396.752	0.857673	ENSGALG00000023331
ENSGALG00000009915	1474.45	1283.42	0.870435	echinoderm microtubule associated protein like 4
ENSGALG00000009923	3.64964	2.192	0.600608	hypothetical LOC421394
ENSGALG00000009925	474.453	387.984	0.817751	metastasis associated 1 family, member 3
ENSGALG00000009973	56.5694	31.784	0.561859	ENSGALG00000009973
ENSGALG00000010000	617.701	276.192	0.447129	protein kinase C, epsilon
ENSGALG00000010020	340.329	592.936	1.74225	tetratricopeptide repeat domain 7A
ENSGALG00000010145	41.0584	38.36	0.934279	MAM domain containing glycosylphosphatidylinositol anchor 1
ENSGALG00000010165	69.3431	35.072	0.505775	t-complex-associated-testis-expressed 1
ENSGALG00000010288	3.64964	0	0	ENSGALG00000010288
ENSGALG00000010315	809.307	857.072	1.05902	GTP binding protein 2
ENSGALG00000010571	712.591	1026.95	1.44115	HEAT repeat containing 5B
ENSGALG00000010624	620.438	647.736	1.044
ENSGALG00000010671	4528.29	7243.46	1.5996	heterogeneous nuclear ribonucleoprotein U (scaffold attachment factor A)
ENSGALG00000010737	39.2336	15.344	0.391093	phospholipase D family, member 5
ENSGALG00000010773	201.642	207.144	1.02728	gremlin 2, cysteine knot superfamily, homolog (Xenopus laevis)
ENSGALG00000010982	4879.56	5328.75	1.09206	similar to nidogen 1; entactin; similar to nidogen; hypothetical protein LOC769017; nidogen 1
ENSGALG00000010987	411.496	346.336	0.84165	similar to beige protein homolog; lysosomal trafficking regulator
ENSGALG00000014327	440.694	297.016	0.673974
ENSGALG00000014328	560.219	599.512	1.07014	RNA binding motif protein 34
ENSGALG00000011000	343.978	268.52	0.780631	Tar (HIV-1) RNA binding protein 1; similar to TAR RNA loop binding protein
ENSGALG00000011056	1031.93	715.688	0.69354	egl nine homolog 1 (C. elegans)
ENSGALG00000011070	819.343	721.168	0.880178	similar to exocyst complex component 8; exocyst complex component 8
ENSGALG00000011106	508.212	679.52	1.33708	ENSGALG00000011106
ENSGALG00000011157	0.912409	0	0
ENSGALG00000011163	967.153	682.808	0.705997	glyceronephosphate O-acyltransferase
ENSGALG00000011189	15.511	10.96	0.706597	t-complex-associated-testis-expressed 3
ENSGALG00000011200	213.504	108.504	0.508207	thrombospondin 2
ENSGALG00000011489	72.9927	117.272	1.60663	T, brachyury homolog (mouse)
ENSGALG00000011562	144.161	108.504	0.75266	Parkinson disease (autosomal recessive, juvenile) 2, parkin
ENSGALG00000011571	150.547	131.52	0.873611	1-acylglycerol-3-phosphate O-acyltransferase 4 (lysophosphatidic acid acyltransferase, delta)
ENSGALG00000004293	0.912409	1.096	1.20122
ENSGALG00000011637	2152.37	2561.35	1.19001
ENSGALG00000012256	2813.87	3029.34	1.07658	utrophin
ENSGALG00000012297	500.912	335.376	0.66953
ENSGALG00000019992	1.82482	1.096	0.600608	sterile alpha motif domain containing 5
ENSGALG00000012342	1800.18	1496.04	0.831049	SAM and SH3 domain containing 1
ENSGALG00000013683	1522.81	2164.6	1.42145	ENSGALG00000013683
ENSGALG00000013727	312.956	252.08	0.80548	synaptojanin 2
ENSGALG00000013750	59.3066	38.36	0.646808	radial spoke head 3 homolog (Chlamydomonas)
ENSGALG00000013752	98.5402	130.424	1.32356	similar to PRDM15 protein
ENSGALG00000013822	30.1095	39.456	1.31042	taxilin beta
ENSGALG00000013829	654.197	638.968	0.976721	RALBP1 associated Eps domain containing 1
ENSGALG00000013900	395.985	303.592	0.766674	microtubule-associated protein 7
ENSGALG00000013980	122.263	146.864	1.20122
ENSGALG00000002787	708.942	654.312	0.922942	mediator complex subunit 23
ENSGALG00000014783	447.993	425.248	0.949229	ENSGALG00000014783
ENSGALG00000014878	532.847	710.208	1.33286	mannosidase, alpha, class 1A, member 1
ENSGALG00000014883	188.869	191.8	1.01552
ENSGALG00000019941	35.5839	5.48	0.154002
ENSGALG00000015060	527.372	349.624	0.662955
ENSGALG00000015313	367.701	267.424	0.727287
ENSGALG00000015405	496.35	724.456	1.45957	prolyl endopeptidase
ENSGALG00000015415	413.321	266.328	0.644361	HECT domain and ankyrin repeat containing, E3 ubiquitin protein ligase 1
ENSGALG00000015471	162.409	131.52	0.809808	cyclin C
ENSGALG00000015478	366.788	235.64	0.642441
ENSGALG00000015483	2125	1503.71	0.707629	splicing factor, arginine/serine-rich 18
ENSGALG00000015486	245.438	336.472	1.3709	coenzyme Q3 homolog, methyltransferase (S. cerevisiae)
ENSGALG00000015490	50.1825	66.856	1.33226	F-box and leucine-rich repeat protein 4
ENSGALG00000015605	222.628	356.2	1.59998
ENSGALG00000015775	620.438	894.336	1.44146	ubiquitin-conjugating enzyme E2, J1 (UBC6 homolog, yeast)
ENSGALG00000015787	321.168	347.432	1.08178	RNA guanylyltransferase and 5'-phosphatase
ENSGALG00000015834	5.47445	4.384	0.80081	similar to TBX15 protein; T-box 18
ENSGALG00000015836	101.277	36.168	0.357118	KIAA1009
ENSGALG00000015876	8.21168	3.288	0.400405
ENSGALG00000015889	392.336	304.688	0.7766	pleckstrin homology domain interacting protein
ENSGALG00000016174	312.956	259.752	0.829994	LMBR1 domain containing 1
ENSGALG00000016292	204.38	140.288	0.686409	collagen, type XXI, alpha 1
ENSGALG00000016439	53.8321	31.784	0.590428	grainyhead-like 1 (Drosophila)
ENSGALG00000016440	762.774	866.936	1.13656	Kruppel-like factor 11
ENSGALG00000016455	46.5329	42.744	0.918577	similar to GREB1 protein
ENSGALG00000016483	0	2.192	#N/A	hypothetical LOC421965
ENSGALG00000016485	5484.49	4569.22	0.833117	ras homolog gene family, member B
ENSGALG00000016520	378.65	373.736	0.987023	ATP/GTP binding protein-like 5
ENSGALG00000016521	10.9489	12.056	1.10111	ENSGALG00000016521
ENSGALG00000016524	367.701	535.944	1.45755
ENSGALG00000019865	72.9927	160.016	2.19222	ENSGALG00000019865
ENSGALG00000016560	563.869	723.36	1.28285
ENSGALG00000016564	795.621	2588.75	3.25375	PTK2B protein tyrosine kinase 2 beta
ENSGALG00000016577	0	7.672	#N/A	otoferlin
ENSGALG00000016610	155.11	166.592	1.07403
ENSGALG00000016627	124.088	90.968	0.733095	frizzled homolog 3 (Drosophila)
ENSGALG00000016630	1770.99	1793.06	1.01246	exostoses (multiple)-like 3
ENSGALG00000016633	607.664	476.76	0.784578
ENSGALG00000022825	37.4088	28.496	0.761746	ENSGALG00000022825
ENSGALG00000016661	162.409	557.864	3.43494	B lymphoid tyrosine kinase
ENSGALG00000016662	0.912409	2.192	2.40243	GATA binding protein 4
ENSGALG00000016672	57.4818	66.856	1.16308	similar to LOC446266 protein
ENSGALG00000016676	1331.2	2616.15	1.96525
ENSGALG00000016679	32.8467	32.88	1.00101	ENSGALG00000016679
ENSGALG00000016706	147.81	294.824	1.99461	runt-related transcription factor 2
ENSGALG00000016720	1775.55	2549.3	1.43578	CD2-associated protein
ENSGALG00000016725	5.47445	5.48	1.00101
ENSGALG00000020329	2359.49	1848.95	0.783624
ENSGALG00000004481	285.584	218.104	0.763712	ectodysplasin A
ENSGALG00000004121	94.8905	67.952	0.716109
ENSGALG00000004113	218.066	263.04	1.20624	hypothetical LOC422147
ENSGALG00000004870	299.27	138.096	0.461443
ENSGALG00000005533	571.168	785.832	1.37583	zinc finger, MYM-type 3
ENSGALG00000005957	21.8978	15.344	0.700709
ENSGALG00000006017	606.752	1249.44	2.05923
ENSGALG00000006049	1672.45	1378.77	0.824402	serine/threonine protein kinase MST4
ENSGALG00000006393	1.82482	0	0	G protein-coupled receptor 112
ENSGALG00000006412	35.5839	17.536	0.492806	vestigial like 1 (Drosophila)
ENSGALG00000020303	32.8467	21.92	0.667342	ENSGALG00000020303
ENSGALG00000006637	249.088	279.48	1.12201	XK, Kell blood group complex subunit-related, X-linked
ENSGALG00000006822	1324.82	997.36	0.752828	protocadherin 19
ENSGALG00000007041	134.124	149.056	1.11133	highly divergent homeobox
ENSGALG00000007269	1.82482	2.192	1.20122
ENSGALG00000007476	276.46	303.592	1.09814
ENSGALG00000007608	1888.69	1384.25	0.732916	Cdc42 guanine nucleotide exchange factor (GEF) 9
ENSGALG00000007646	14194.3	16373.1	1.1535
ENSGALG00000007936	2507.3	4743.49	1.89187
ENSGALG00000007952	1867.7	1670.3	0.89431	angiomotin
ENSGALG00000007993	13.6861	14.248	1.04105	doublecortex
ENSGALG00000008072	384.124	116.176	0.302444	chordin-like 1
ENSGALG00000008074	167.883	145.768	0.86827	ENSGALG00000008074
ENSGALG00000008088	541.058	830.768	1.53545	acyl-CoA synthetase long-chain family member 4
ENSGALG00000023613	1.82482	1.096	0.600608
ENSGALG00000008384	197.08	177.552	0.900912	RAB39B, member RAS oncogene family
ENSGALG00000008513	535.584	339.76	0.634373	C1GALT1-specific chaperone 1
ENSGALG00000008604	346.715	352.912	1.01787	family with sequence similarity 70, member A
ENSGALG00000008633	2555.66	4226.18	1.65365
ENSGALG00000008888	78.4672	53.704	0.684414	interleukin 1 receptor accessory protein-like 2
ENSGALG00000008970	2747.26	3931.35	1.43101	ENSGALG00000008970
ENSGALG00000009075	803.832	830.768	1.03351	CD99 molecule-like 2
ENSGALG00000009563	535.584	172.072	0.321279	carboxypeptidase E
ENSGALG00000009573	1.82482	1.096	0.600608
ENSGALG00000009668	430.657	598.416	1.38954
ENSGALG00000009692	327.555	234.544	0.716045	SH3 domain containing ring finger 1
ENSGALG00000009714	89.4161	83.296	0.931555
ENSGALG00000009768	185.219	265.232	1.43199	CCR4 carbon catabolite repression 4-like (S. cerevisiae)
ENSGALG00000009782	502.737	771.584	1.53477
ENSGALG00000009813	1281.02	871.32	0.680176	short coiled-coil protein
ENSGALG00000009836	119.526	135.904	1.13703	ELMO/CED-12 domain containing 2
ENSGALG00000009974	133.212	104.12	0.781613	methylmalonic aciduria (cobalamin deficiency) cblA type
ENSGALG00000010008	1.82482	0	0
ENSGALG00000010031	870.438	757.336	0.870063	Rho GTPase activating protein 10
ENSGALG00000010040	173.358	88.776	0.512097	doublecortin-like kinase 2
ENSGALG00000010077	17633.2	20590.5	1.16771	ribosomal protein S3A
ENSGALG00000010090	122.263	101.928	0.833679
ENSGALG00000010107	82.1168	64.664	0.787464	FH2 domain containing 1
ENSGALG00000010170	137.774	108.504	0.787552	inturned planar cell polarity effector homolog (Drosophila)
ENSGALG00000010214	615.876	672.944	1.09266
ENSGALG00000010281	207.117	236.736	1.14301	Werner syndrome
ENSGALG00000010363	901.46	1285.61	1.42614	hect domain and RLD 3
ENSGALG00000010392	23.7226	27.4	1.15502	hypothetical LOC422518
ENSGALG00000023310	78.4672	53.704	0.684414	ENSGALG00000023310
ENSGALG00000010529	552.007	698.152	1.26475	lymphoid enhancer-binding factor 1; similar to lymphoid enhancer-binding factor 1
ENSGALG00000010640	24.635	61.376	2.49141	ENSGALG00000010640
ENSGALG00000020203	4.56204	2.192	0.480486	ENSGALG00000020203
ENSGALG00000010744	321.168	355.104	1.10566	ENSGALG00000010744
ENSGALG00000023260	2.73723	1.096	0.400405	ENSGALG00000023260
ENSGALG00000010893	0.912409	1.096	1.20122	fibroblast growth factor 5
ENSGALG00000011165	3839.42	6545.31	1.70477	SEC31 homolog A (S. cerevisiae)
ENSGALG00000011173	227.19	124.944	0.549954
ENSGALG00000011175	247.263	180.84	0.731367	hypothetical LOC422599
ENSGALG00000023199	5481.75	5355.06	0.976887	heterogeneous nuclear ribonucleoprotein D-like
ENSGALG00000011221	190.693	255.368	1.33915	1-acylglycerol-3-phosphate O-acyltransferase 9
ENSGALG00000011256	2046.53	2383.8	1.1648	WD repeat and FYVE domain containing 3
ENSGALG00000011319	165.146	164.4	0.995483	latrophilin 3
ENSGALG00000019003	79.3796	121.656	1.53259	homolog of rat pragma of Rnd2
ENSGALG00000011506	397.81	459.224	1.15438	nucleoporin 54kDa
ENSGALG00000011604	212.591	231.256	1.0878	solute carrier family 4, sodium bicarbonate cotransporter, member 4
ENSGALG00000011795	1854.01	1918	1.03451	YTH domain containing 1
ENSGALG00000011831	1956.2	1716.34	0.87738	ankyrin repeat domain 50
ENSGALG00000011880	400.548	301.4	0.75247
ENSGALG00000011881	349.453	625.816	1.79085
ENSGALG00000011885	6564.78	4662.38	0.710211	annexin A5
ENSGALG00000011890	405.11	427.44	1.05512
ENSGALG00000011962	31.0219	18.632	0.600608
ENSGALG00000012131	144.161	118.368	0.821084	ELOVL family member 6, elongation of long chain fatty acids (FEN1/Elo2, SUR4/Elo3-like, yeast)
ENSGALG00000012211	2218.07	1734.97	0.782198	PDZ and LIM domain 5
ENSGALG00000012216	37.4088	16.44	0.439469
ENSGALG00000012222	1494.53	1745.93	1.16822	RAP1, GTP-GDP dissociation stimulator 1
ENSGALG00000012239	352.19	642.256	1.82361
ENSGALG00000012304	1421.53	1704.28	1.1989	nuclear factor of kappa light polypeptide gene enhancer in B-cells 1
ENSGALG00000013599	2475.37	3574.06	1.44385	N-acylsphingosine amidohydrolase (acid ceramidase) 1
ENSGALG00000013940	52.0073	26.304	0.505775	ligand of numb-protein X 1
ENSGALG00000013944	112.226	201.664	1.79694	sec1 family domain containing 2
ENSGALG00000013961	597.628	338.664	0.56668
ENSGALG00000014236	222.628	204.952	0.920604	ATPase, aminophospholipid transporter (APLT), class I, type 8A, member 1
ENSGALG00000014242	35.5839	19.728	0.554407
ENSGALG00000014262	847.628	646.64	0.762882	amyloid beta (A4) precursor protein-binding, family B, member 2 (Fe65-like)
ENSGALG00000014286	911.496	829.672	0.91023	PDS5, regulator of cohesion maintenance, homolog A (S. cerevisiae)
ENSGALG00000014321	562.956	386.888	0.687243
ENSGALG00000000150	5645.07	5877.85	1.04123	ENSGALG00000000150
ENSGALG00000014298	388.686	523.888	1.34784	ENSGALG00000014298
ENSGALG00000024490	25.5474	32.88	1.28702	transmembrane protein 156; hypothetical protein LOC771531
ENSGALG00000014389	8.21168	6.576	0.80081	coiled-coil domain containing 149
ENSGALG00000014404	354.927	346.336	0.975795
ENSGALG00000014421	131.387	69.048	0.525532	ligand dependent nuclear receptor corepressor-like
ENSGALG00000014485	2739.05	1522.34	0.555792	LIM domain binding 2
ENSGALG00000014486	914.234	621.432	0.67973	transmembrane anterior posterior transformation 1
ENSGALG00000014496	73.9051	90.968	1.23088	prominin 1
ENSGALG00000014510	1198.91	1306.43	1.08969	F-box and leucine-rich repeat protein 5
ENSGALG00000015037	189.781	138.096	0.727659	Ellis van Creveld syndrome
ENSGALG00000015594	85.7664	80.008	0.932859
ENSGALG00000015718	3381.39	4360.98	1.2897
ENSGALG00000015803	1077.55	1186.97	1.10154	jumonji domain containing 1A
ENSGALG00000015974	354.927	352.912	0.994322
ENSGALG00000015995	2754.56	2980.02	1.08185	ENSGALG00000015995
ENSGALG00000016034	5891.42	8285.76	1.40641	similar to attractin; hypothetical protein LOC777432; similar to ATRNL1 protein; attractin
ENSGALG00000016094	45.6204	87.68	1.92194	sideroflexin 5
ENSGALG00000016098	421.533	524.984	1.24542	exocyst complex component 6B
ENSGALG00000003613	0.912409	0	0
ENSGALG00000005202	2817.52	4425.65	1.57076	ENSGALG00000005202
ENSGALG00000004827	24.635	39.456	1.60162	p21(CDKN1A)-activated kinase 6
ENSGALG00000004085	474.453	618.144	1.30286	zinc finger, DHHC-type containing 13
ENSGALG00000012127	124.088	149.056	1.20122	elongation protein 4 homolog (S. cerevisiae)
ENSGALG00000012121	1077.55	854.88	0.793352	reticulocalbin 1, EF-hand calcium binding domain
ENSGALG00000012032	31.9343	24.112	0.75505	proline rich Gla (G-carboxyglutamic acid) 4 (transmembrane)
ENSGALG00000011685	947.08	927.216	0.979025	cleavage stimulation factor, 3' pre-RNA, subunit 3, 77kDa
ENSGALG00000005294	176.095	107.408	0.609944	PTPRF interacting protein, binding protein 2 (liprin beta 2)
ENSGALG00000005716	646.898	372.64	0.576041	SET binding factor 2
ENSGALG00000005927	1288.32	920.64	0.714604	suppression of tumorigenicity 5
ENSGALG00000005967	94.8905	56.992	0.600608
ENSGALG00000006035	285.584	646.64	2.26427	phosphodiesterase 3B, cGMP-inhibited
ENSGALG00000006147	1926.1	2263.24	1.17504	nucleobindin 2
ENSGALG00000006216	2.73723	2.192	0.80081
ENSGALG00000006220	20.073	40.552	2.02023	potassium voltage-gated channel, Shaw-related subfamily, member 1
ENSGALG00000020497	15.511	5.48	0.353299
ENSGALG00000006659	1226.28	1209.98	0.986713
ENSGALG00000006841	452.555	453.744	1.00263
ENSGALG00000014297	1812.04	1851.14	1.02158	interferon regulatory factor 7
ENSGALG00000006885	3596.72	2631.5	0.731638	v-Ha-ras Harvey rat sarcoma viral oncogene homolog
ENSGALG00000006998	770.073	1043.39	1.35493	ENSGALG00000006998
ENSGALG00000007037	1468.07	1356.85	0.924242
ENSGALG00000007520	3300.18	5244.36	1.58911
ENSGALG00000007553	40.146	14.248	0.354905	ENSGALG00000007553
ENSGALG00000007977	247.263	266.328	1.0771	ENSGALG00000007977
ENSGALG00000007895	296.533	196.184	0.661593	low density lipoprotein receptor class A domain containing 3; hypothetical protein LOC777148
ENSGALG00000007957	840.329	950.232	1.13079	similar to Tetratricopeptide repeat domain 17; tetratricopeptide repeat domain 17
ENSGALG00000007987	331.204	327.704	0.989431	similar to steroid dehydrogenase; hydroxysteroid (17-beta) dehydrogenase 12
ENSGALG00000007988	176.095	179.744	1.02072
ENSGALG00000023380	848.54	1352.46	1.59387
ENSGALG00000008338	492.701	545.808	1.10779	Rho GTPase activating protein 1
ENSGALG00000008358	2020.07	2206.25	1.09216	autophagy/beclin-1 regulator 1
ENSGALG00000008403	566.606	480.048	0.847234	PHD finger protein 21A
ENSGALG00000008453	4.56204	3.288	0.720729
ENSGALG00000008603	313.869	374.832	1.19423
ENSGALG00000008631	2292.88	1683.46	0.734209	TYRO3 protein tyrosine kinase
ENSGALG00000009050	84.854	123.848	1.45954	calpain 3, (p94)
ENSGALG00000012248	281.934	229.064	0.812473
ENSGALG00000013835	20.073	36.168	1.80182
ENSGALG00000020449	100.365	123.848	1.23398	ENSGALG00000020449
ENSGALG00000009400	39.2336	41.648	1.06154	solute carrier family 8 (sodium-calcium exchanger), member 3
ENSGALG00000009484	3153.29	3227.72	1.02361	ENSGALG00000009484
ENSGALG00000009487	59.3066	62.472	1.05337	ENSGALG00000009487
ENSGALG00000009642	240.876	250.984	1.04196	apoptosis, caspase activation inhibitor
ENSGALG00000009983	238.139	204.952	0.860641	nucleotide binding protein-like
ENSGALG00000009992	431.569	166.592	0.386014	Rho GTPase activating protein 5
ENSGALG00000010054	156.022	207.144	1.32766	KIAA0391
ENSGALG00000010137	12.7737	6.576	0.514807	tetratricopeptide repeat domain 6
ENSGALG00000010189	443.431	562.248	1.26795	ENSGALG00000010189
ENSGALG00000010197	416.971	404.424	0.969909	coenzyme Q6 homolog, monooxygenase (S. cerevisiae)
ENSGALG00000010213	0	1.096	#N/A	visual system homeobox 2
ENSGALG00000010225	17.3358	10.96	0.632219	similar to acetyl-CoA synthetase 2-like
ENSGALG00000010457	61.1314	25.208	0.412358
ENSGALG00000023096	13.6861	18.632	1.36138	ENSGALG00000023096
ENSGALG00000010504	113.139	163.304	1.4434	aarF domain containing kinase 1
ENSGALG00000010518	113.139	106.312	0.939661	neurexin 3
ENSGALG00000010675	2061.13	2510.94	1.21823
ENSGALG00000010842	308.394	326.608	1.05906
ENSGALG00000011148	281.934	373.736	1.32561
ENSGALG00000011191	460.766	244.408	0.530438	echinoderm microtubule associated protein like 1
ENSGALG00000011260	519.161	260.848	0.502442	protein phosphatase 2, regulatory subunit B', gamma isoform
ENSGALG00000011365	672.445	443.88	0.660098	WD repeat domain 20
ENSGALG00000011373	687.044	520.6	0.757739	KIAA0329
ENSGALG00000020378	270.073	178.648	0.66148	ENSGALG00000020378
ENSGALG00000011391	61.1314	18.632	0.304786	amnionless homolog (mouse)
ENSGALG00000011505	1494.53	1387.54	0.928412	MAP/microtubule affinity-regulating kinase 3
ENSGALG00000011528	657.847	607.184	0.922987	kinesin light chain 1
ENSGALG00000023025	114.964	180.84	1.57302
ENSGALG00000012006	609.489	401.136	0.658151	reticulon 1
ENSGALG00000012105	1017.34	846.112	0.831694	exocyst complex component 5
ENSGALG00000012107	0.912409	0	0	ENSGALG00000012107
ENSGALG00000012339	1979.01	1492.75	0.75429
ENSGALG00000020340	15.511	9.864	0.635938
ENSGALG00000012374	1510.95	1055.45	0.698533	FERM domain containing 6
ENSGALG00000012452	398.723	380.312	0.953826
ENSGALG00000001977	18.2482	7.672	0.420425
ENSGALG00000002015	29.1971	15.344	0.525532	synuclein, gamma (breast cancer-specific protein 1)
ENSGALG00000002037	202.555	93.16	0.459925
ENSGALG00000002048	275.547	170.976	0.620495	G protein regulated inducer of neurite outgrowth 2
ENSGALG00000002266	4.56204	8.768	1.92194	oxoglutarate dehydrogenase-like
ENSGALG00000002493	12.7737	12.056	0.943812	hypothetical gene supported by CR353074; CR353078
ENSGALG00000002525	935.219	581.976	0.622288	RasGEF domain family, member 1A
ENSGALG00000002710	1756.39	2093.36	1.19186	inositol polyphosphate multikinase
ENSGALG00000002744	29.1971	14.248	0.487994	protocadherin 15
ENSGALG00000002845	116.788	54.8	0.469225	catenin (cadherin-associated protein), alpha 3
ENSGALG00000003135	269.161	206.048	0.76552	ankyrin 3
ENSGALG00000003805	249.088	174.264	0.699609	protein kinase, cGMP-dependent, type I
ENSGALG00000004197	400.548	421.96	1.05346	suppressor of var1, 3-like 1 (S. cerevisiae)
ENSGALG00000004222	839.416	1079.56	1.28608
ENSGALG00000004325	1841.24	1807.3	0.981568	prolyl 4-hydroxylase, alpha polypeptide I
ENSGALG00000004372	1444.34	1311.91	0.90831
ENSGALG00000004553	3610.4	3975.19	1.10104
ENSGALG00000004465	3434.31	2653.42	0.77262	KIAA1274
ENSGALG00000004482	901.46	565.536	0.627356	ADAM metallopeptidase with thrombospondin type 1 motif, 14
ENSGALG00000004569	561.131	499.776	0.890657	unc-5 homolog B (C. elegans)
ENSGALG00000004803	1085.77	744.184	0.685399
ENSGALG00000005070	1031.93	1246.15	1.20759	adaptor-related protein complex 3, mu 1 subunit
ENSGALG00000005359	2913.32	2543.82	0.873167	sorbin and SH3 domain containing 1
ENSGALG00000005649	1272.81	959	0.753451
ENSGALG00000005691	33.7591	18.632	0.55191	ENSGALG00000005691
ENSGALG00000005734	395.073	628.008	1.5896	ENSGALG00000005734
ENSGALG00000006351	471.715	284.96	0.604093	Fas (TNF receptor superfamily, member 6)
ENSGALG00000006486	274.635	307.976	1.1214	ribonuclease P/MRP 30kDa subunit
ENSGALG00000006502	60.219	109.6	1.82002	polycomb group ring finger 5
ENSGALG00000007508	1000	859.264	0.859264	heparanase 2
ENSGALG00000013090	27.3723	17.536	0.640648	lysyl oxidase-like 4
ENSGALG00000007572	3970.8	4698.55	1.18327	MMS19 nucleotide excision repair homolog (S. cerevisiae)
ENSGALG00000017378	4.56204	10.96	2.40243	cartilage acidic protein 1
ENSGALG00000007609	417.883	966.672	2.31326	Rho GTPase activating protein 19
ENSGALG00000007622	201.642	196.184	0.97293	slit homolog 1 (Drosophila)
ENSGALG00000023645	30.1095	38.36	1.27402	ENSGALG00000023645
ENSGALG00000007645	459.854	327.704	0.712626	ENSGALG00000007645
ENSGALG00000007658	803.832	995.168	1.23803
ENSGALG00000008096	718.066	818.712	1.14016	suppressor of fused homolog (Drosophila)
ENSGALG00000008099	2609.49	4153.84	1.59182	tripartite motif-containing 8
ENSGALG00000008160	218.978	265.232	1.21123	cyclin M2
ENSGALG00000008542	4439.78	4895.83	1.10272	adducin 3 (gamma)
ENSGALG00000008555	536.496	625.816	1.16649	MAX interactor 1
ENSGALG00000008693	0.912409	1.096	1.20122	ENSGALG00000008693
ENSGALG00000008771	291.058	441.688	1.51752	soc-2 suppressor of clear homolog (C. elegans)
ENSGALG00000008880	501.825	614.856	1.22524	vesicle transport through interaction with t-SNAREs homolog 1A (yeast)
ENSGALG00000008883	1271.9	1116.82	0.878077	transcription factor 7-like 2 (T-cell specific, HMG-box)
ENSGALG00000020679	32.8467	48.224	1.46815
ENSGALG00000009289	127.737	100.832	0.78937	solute carrier family 18 (vesicular monoamine), member 2
ENSGALG00000023474	218.066	261.944	1.20122	ENSGALG00000023474
ENSGALG00000009433	3104.93	2359.69	0.759982	BCL2-associated athanogene 3
ENSGALG00000009466	554.745	812.136	1.46398	SEC23 interacting protein
ENSGALG00000009506	142.336	103.024	0.723809	hypothetical LOC423938
ENSGALG00000009516	1677.92	1127.78	0.672132	transforming, acidic coiled-coil containing protein 2
ENSGALG00000009546	2293.8	5176.41	2.2567
ENSGALG00000009606	68.4307	61.376	0.896908	similar to metalloprotease/disintegrin/cysteine-rich protein
ENSGALG00000009681	1294.71	1266.98	0.97858	BUB3 budding uninhibited by benzimidazoles 3 homolog (yeast)
ENSGALG00000020629	614.051	726.648	1.18337	hypothetical LOC426415
ENSGALG00000009712	326.642	247.696	0.758309
ENSGALG00000023401	764.599	809.944	1.05931	ENSGALG00000023401
ENSGALG00000009781	3194.34	2129.53	0.666656	similar to DOCK180 protein; dedicator of cytokinesis 1
ENSGALG00000009823	606.752	474.568	0.782145	protein tyrosine phosphatase, receptor type, E
ENSGALG00000010454	413.321	338.664	0.819372	O-6-methylguanine-DNA methyltransferase
ENSGALG00000010464	756.387	1037.91	1.3722	glutaredoxin 3
ENSGALG00000010486	3.64964	3.288	0.900912
ENSGALG00000010490	20.073	25.208	1.25582	dihydropyrimidinase-like 4
ENSGALG00000010493	538.321	330.992	0.61486	inositol polyphosphate-5-phosphatase, 40kDa
ENSGALG00000002750	2270.99	1331.64	0.586371	NCK-associated protein 1
ENSGALG00000002789	156.934	123.848	0.789171	microtubule-associated protein 2
ENSGALG00000002828	16.4234	29.592	1.80182	similar to KIAA1843 protein
ENSGALG00000002944	224.453	227.968	1.01566	carbamoyl-phosphate synthetase 1, mitochondrial
ENSGALG00000023831	28.2847	14.248	0.503736	ENSGALG00000023831
ENSGALG00000003472	57.4818	27.4	0.476673	similar to RIKEN cDNA A830006F12 gene
ENSGALG00000003923	13010	29685.2	2.28171	collagen, type VI, alpha 3
ENSGALG00000003980	76.6423	50.416	0.657809
ENSGALG00000003994	1.82482	0	0	ankyrin repeat and SOCS box-containing 18
ENSGALG00000004228	206.204	192.896	0.93546
ENSGALG00000004236	571.168	549.096	0.961356	TNF receptor-associated factor 3 interacting protein 1
ENSGALG00000004338	422.445	1189.16	2.81494	collagen, type XVIII, alpha 1
ENSGALG00000008220	2648.72	3203.61	1.20949	basic leucine zipper and W2 domains 1
ENSGALG00000008454	1061.13	1928.96	1.81783	NOP58 ribonucleoprotein homolog (yeast)
ENSGALG00000008481	208.029	227.968	1.09585	frizzled homolog 5 (Drosophila)
ENSGALG00000008803	30.1095	37.264	1.23762	hypothetical gene supported by CR391210
ENSGALG00000008842	487.226	757.336	1.55438
ENSGALG00000009012	246.35	172.072	0.698485
ENSGALG00000009283	237.226	255.368	1.07647	KIAA1715
ENSGALG00000009287	622.263	745.28	1.19769	activating transcription factor 2; similar to activating transcription factor 2
ENSGALG00000009293	479.927	346.336	0.721643	chimerin (chimaerin) 1; similar to HAT-2; similar to chimerin (chimaerin) 1
ENSGALG00000009325	639.599	956.808	1.49595	hypothetical LOC426502; Obg-like ATPase 1; similar to GTP-binding protein 9 (putative)
ENSGALG00000011089	669.708	574.304	0.857544	ENSGALG00000011089
ENSGALG00000011132	2305.66	1690.03	0.732993	RNA binding motif, single stranded interacting protein 1
ENSGALG00000011149	866.788	1538.78	1.77527	phospholipase A2 receptor 1, 180kDa
ENSGALG00000011153	1596.72	2782.74	1.74279	lymphocyte antigen 75
ENSGALG00000011324	39296.5	43065.1	1.0959
ENSGALG00000011328	332.117	310.168	0.933912	galactosidase, beta 1-like
ENSGALG00000011649	1503.65	1722.91	1.14582	ATG9 autophagy related 9 homolog A (S. cerevisiae)
ENSGALG00000011648	836.679	949.136	1.13441	ATP-binding cassette, sub-family B (MDR/TAP), member 6
ENSGALG00000011337	625	836.248	1.338
ENSGALG00000011335	91.2409	143.576	1.57359	nonhomologous end-joining factor 1
ENSGALG00000011427	189.781	222.488	1.17234
ENSGALG00000011462	16520.1	21517.8	1.30252	tensin 1
ENSGALG00000023249	4966.24	5792.36	1.16635	ENSGALG00000023249
ENSGALG00000011468	1637.77	1612.22	0.984395	insulin-like growth factor binding protein 5
ENSGALG00000020636	34.6715	49.32	1.42249	ENSGALG00000020636
ENSGALG00000011630	2493.61	2257.76	0.905417	ENSGALG00000011630
ENSGALG00000011652	1033.76	1444.53	1.39735	translin
ENSGALG00000011689	793.796	691.576	0.871226	protein disulfide isomerase family A, member 5
ENSGALG00000023186	19.1606	8.768	0.457606	ENSGALG00000023186
ENSGALG00000011744	1329.38	1042.3	0.784047	kalirin, RhoGEF kinase
ENSGALG00000020606	0	1.096	#N/A	ENSGALG00000020606
ENSGALG00000023155	28.2847	18.632	0.658731	complement component 1, q subcomponent-like 2
ENSGALG00000012166	144.161	100.832	0.699442	solute carrier family 35, member F5
ENSGALG00000012214	780.11	772.68	0.990476	RAB3 GTPase activating protein subunit 1 (catalytic)
ENSGALG00000012362	136.861	85.488	0.624632	thrombospondin, type I, domain containing 7B
ENSGALG00000012444	855.84	888.856	1.03858	activin A receptor, type IIA
ENSGALG00000012462	496.35	885.568	1.78416	kinesin family member 5C
ENSGALG00000012525	831.205	1138.74	1.36999	formin-like 2
ENSGALG00000012536	80.292	40.552	0.505057	ENSGALG00000012536
ENSGALG00000012537	8.21168	14.248	1.73509
ENSGALG00000012543	926.095	946.944	1.02251
ENSGALG00000002090	428.832	417.576	0.973751	G-protein signaling modulator 2 (AGS3-like, C. elegans)
ENSGALG00000002246	127.737	244.408	1.91336	DENN/MADD domain containing 1B
ENSGALG00000002338	202.555	162.208	0.80081	asp (abnormal spindle) homolog, microcephaly associated (Drosophila)
ENSGALG00000002564	667.883	658.696	0.986244	regulator of G-protein signaling 4
ENSGALG00000002658	632.299	990.784	1.56695
ENSGALG00000002922	1750.91	4753.35	2.71478	Notch homolog 2 (Drosophila)
ENSGALG00000003069	13.6861	23.016	1.6817	ENSGALG00000003069
ENSGALG00000021074	813.869	801.176	0.984404	myocilin, trabecular meshwork inducible glucocorticoid response
ENSGALG00000003424	4.56204	2.192	0.480486
ENSGALG00000023749	57.4818	80.008	1.39188
ENSGALG00000003653	0.912409	0	0	ENSGALG00000003653
ENSGALG00000004017	129.562	140.288	1.08279	torsin A interacting protein 2
ENSGALG00000004032	111.314	141.384	1.27014	ENSGALG00000004032
ENSGALG00000023699	0	1.096	#N/A	ENSGALG00000023699
ENSGALG00000004424	29.1971	47.128	1.61413	SEC16 homolog B (S. cerevisiae)
ENSGALG00000004500	422.445	395.656	0.936585	ring finger and WD repeat domain 2
ENSGALG00000004620	15236.3	21723.8	1.42579	laminin, gamma 1 (formerly LAMB2)
ENSGALG00000004627	60.219	299.208	4.96866	laminin, gamma 2
ENSGALG00000004667	857.664	1978.28	2.30659	Smg-7 homolog, nonsense mediated mRNA decay factor (C. elegans)
ENSGALG00000004728	2291.06	2640.26	1.15242	ral guanine nucleotide dissociation stimulator-like 1
ENSGALG00000020922	123.175	227.968	1.85076
ENSGALG00000005935	902.372	457.032	0.506478	ecotropic viral integration site 5
ENSGALG00000006100	1112.23	398.944	0.358689	zinc finger protein 644
ENSGALG00000006247	69.3431	50.416	0.727052	hypothetical protein LOC770127
ENSGALG00000006261	1705.29	1336.02	0.783457
ENSGALG00000006804	15.511	4.384	0.282639	outer dense fiber of sperm tails 2-like
ENSGALG00000006864	14.5985	8.768	0.600608	collagen, type XXIV, alpha 1
ENSGALG00000008663	304.745	265.232	0.870342	dimethylarginine dimethylaminohydrolase 1
ENSGALG00000008665	114.964	112.888	0.981946	B-cell CLL/lymphoma 10
ENSGALG00000008670	237.226	248.792	1.04875
ENSGALG00000008680	1760.95	1009.42	0.573223	synapse defective 1, Rho GTPase, homolog 2 (C. elegans)
ENSGALG00000008709	0.912409	23.016	25.2255	mucolipin 3
ENSGALG00000008722	30.1095	71.24	2.36603	mucolipin 2
ENSGALG00000008788	899.635	866.936	0.963653	guanine nucleotide binding protein (G protein), gamma 5
ENSGALG00000009015	609.489	609.376	0.999814	phosphatidylinositol glycan anchor biosynthesis, class K
ENSGALG00000010053	3649.64	3782.3	1.03635	protein tyrosine phosphatase, receptor type, F
ENSGALG00000010083	259.124	236.736	0.913601	ST3 beta-galactoside alpha-2,3-sialyltransferase 3
ENSGALG00000010087	895.986	1074.08	1.19877	importin 13
ENSGALG00000023366	184.307	175.36	0.951458	ENSGALG00000023366
ENSGALG00000010109	1238.14	1551.94	1.25344	chromosome 1 open reading frame 164
ENSGALG00000010129	1132.3	1422.61	1.25639	polo-like kinase 3 (Drosophila)
ENSGALG00000023348	27.3723	33.976	1.24126	4-hydroxyphenylpyruvate dioxygenase-like
ENSGALG00000010255	874.088	1286.7	1.47205	nuclear autoantigenic sperm protein (histone-binding)
ENSGALG00000010539	1177.01	1331.64	1.13138	ring finger protein 11
ENSGALG00000023252	9.12409	6.576	0.720729	ENSGALG00000023252
ENSGALG00000010801	10.0365	25.208	2.51163	transmembrane protein 61
ENSGALG00000010879	119.526	141.384	1.18288	FGGY carbohydrate kinase domain containing
ENSGALG00000010924	4137.77	3012.9	0.728146	nuclear factor I/A
ENSGALG00000010934	942.518	864.744	0.917482	InaD-like (Drosophila)
ENSGALG00000010998	86.6788	56.992	0.657507
ENSGALG00000011019	750	599.512	0.799349	receptor tyrosine kinase-like orphan receptor 1
ENSGALG00000011024	968.066	992.976	1.02573	cache domain containing 1
ENSGALG00000011026	671.533	718.976	1.07065	ribonucleoprotein, PTB-binding 2
ENSGALG00000011094	728.102	661.984	0.909191	phosphodiesterase 4B, cAMP-specific (phosphodiesterase E4 dunce homolog, Drosophila)
ENSGALG00000011113	11.8613	12.056	1.01641	SH3-domain GRB2-like (endophilin) interacting protein 1
ENSGALG00000023141	9.12409	5.48	0.600608	ENSGALG00000023141
ENSGALG00000002141	757.299	1764.56	2.33007
ENSGALG00000002302	987.226	1260.4	1.27671	YEATS domain containing 2
ENSGALG00000002334	6.38686	0	0	claudin 15
ENSGALG00000006488	865.876	747.472	0.863255	RYK receptor-like tyrosine kinase
ENSGALG00000006405	25.5474	20.824	0.815111
ENSGALG00000006260	15.511	9.864	0.635938	kelch-like 30 (Drosophila)
ENSGALG00000020943	3.64964	0	0
ENSGALG00000006039	1367.7	1200.12	0.877472	sushi, nidogen and EGF-like domains 1
ENSGALG00000005788	869.526	979.824	1.12685	FERM, RhoGEF and pleckstrin domain protein 2
ENSGALG00000005667	606.752	652.12	1.07477
ENSGALG00000005655	85.7664	141.384	1.64848
ENSGALG00000025457	0.912409	0	0	ENSGALG00000025457
ENSGALG00000024278	3.64964	0	0
ENSGALG00000005556	521.898	488.816	0.936612	myeloma overexpressed 2
ENSGALG00000005550	1504.56	2914.26	1.93695	ST6 beta-galactosamide alpha-2,6-sialyltranferase 1
ENSGALG00000020985	4.56204	16.44	3.60365	ENSGALG00000020985
ENSGALG00000004957	198.905	197.28	0.991829	rhomboid domain containing 1
ENSGALG00000003079	388.686	434.016	1.11662
ENSGALG00000003067	750	921.736	1.22898	mitochondrial ribosomal protein L44
ENSGALG00000021117	863.139	572.112	0.662827	ring finger protein 7
ENSGALG00000002647	59.3066	21.92	0.369605	plastin 1 (I isoform)
ENSGALG00000024030	0.912409	0	0	ENSGALG00000024030
ENSGALG00000007040	1892.34	1727.3	0.912785	ArfGAP with coiled-coil, ankyrin repeat and PH domains 2
ENSGALG00000007051	843.066	689.384	0.817711
ENSGALG00000007179	1.82482	0	0
ENSGALG00000007218	245.438	167.688	0.683219
ENSGALG00000007219	279.197	211.528	0.757629	fibroblast growth factor 12
ENSGALG00000007222	0	1.096	#N/A	urotensin 2 domain containing
ENSGALG00000007303	52.0073	29.592	0.568997	leprecan-like 1
ENSGALG00000007357	874.088	2108.7	2.41246	B-cell CLL/lymphoma 6 (zinc finger protein 51)
ENSGALG00000007361	0	1.096	#N/A	somatostatin
ENSGALG00000007419	37.4088	37.264	0.99613
ENSGALG00000007605	1304.74	1432.47	1.09789	ENSGALG00000007605
ENSGALG00000007664	3041.06	4174.66	1.37277	proteasome (prosome, macropain) 26S subunit, non-ATPase, 1
ENSGALG00000007691	268.248	256.464	0.95607	armadillo repeat containing 9
ENSGALG00000023866	15.511	13.152	0.847917
ENSGALG00000007814	0.912409	1.096	1.20122
ENSGALG00000008432	8630.48	10082.1	1.1682	adaptor-related protein complex 2, mu 1 subunit
ENSGALG00000008480	2867.7	3101.68	1.08159
ENSGALG00000020722	20.073	27.4	1.36502	von Willebrand factor A domain containing 5B2
ENSGALG00000006294	4132.3	5855.93	1.41711	proteasome (prosome, macropain) 26S subunit, non-ATPase, 2
ENSGALG00000013837	543.796	781.448	1.43702	transducin (beta)-like 1 X-linked receptor 1
ENSGALG00000009187	5.47445	6.576	1.20122
ENSGALG00000009298	1385.95	2829.87	2.04183	TRAF2 and NCK interacting kinase
ENSGALG00000009349	11.8613	7.672	0.646808	solute carrier family 7 (cationic amino acid transporter, y+ system), member 14
ENSGALG00000009437	4739.05	3294.58	0.695197
ENSGALG00000010312	22.8102	13.152	0.576583	phospholipase C, eta 1
ENSGALG00000020616	2.73723	1.096	0.400405	ENSGALG00000020616
ENSGALG00000002917	1454.38	1414.94	0.972879	ENSGALG00000002917
ENSGALG00000024979	0.912409	1.096	1.20122	ENSGALG00000024979
ENSGALG00000002696	9101.28	12404.5	1.36294
ENSGALG00000014740	287.409	336.472	1.17071
ENSGALG00000014775	579.38	732.128	1.26364
ENSGALG00000014784	519.161	432.92	0.833884	microtubule associated serine/threonine kinase family member 4
ENSGALG00000004350	64.781	74.528	1.15046	WD repeat domain 41
ENSGALG00000023089	296.533	232.352	0.783562	single-stranded DNA binding protein 2
ENSGALG00000015677	254.562	283.864	1.11511	sushi domain containing 1
ENSGALG00000015743	1.82482	0	0	hypothetical protein LOC769901
ENSGALG00000001840	1901.46	1740.45	0.915322	TEK tyrosine kinase, endothelial (venous malformations, multiple cutaneous and mucosal)
ENSGALG00000002162	1329.38	1500.42	1.12866	aconitase 1, soluble
ENSGALG00000002358	1271.9	710.208	0.558384	cysteine dioxygenase, type I
ENSGALG00000002529	320.256	218.104	0.681031	methylcrotonoyl-Coenzyme A carboxylase 2 (beta)
ENSGALG00000005016	132.299	112.888	0.853277	zinc finger protein 608
ENSGALG00000005351	379.562	370.448	0.975988	PR domain containing 6
ENSGALG00000016431	66.6059	735.416	11.0413
ENSGALG00000013298	420.621	575.4	1.36798	cleavage and polyadenylation specific factor 7, 59kDa
ENSGALG00000001176	10.9489	9.864	0.900912
ENSGALG00000003097	93.9781	105.216	1.11958	family with sequence similarity 83, member D
ENSGALG00000001948	1924.27	2784.94	1.44727	scaffold attachment factor B2
ENSGALG00000014399	8.21168	3.288	0.400405	similar to GT334 protein
ENSGALG00000009118	20.073	26.304	1.31042	scavenger receptor cysteine rich domain containing, group B (4 domains); PIT 54 protein
ENSGALG00000024408	0	1.096	#N/A	hypothetical LOC426834
ENSGALG00000006348	4460.77	2372.84	0.531935	Rap guanine nucleotide exchange factor (GEF) 3
ENSGALG00000018947	427.007	1093.81	2.56157	keratin 5
ENSGALG00000022623	152.372	142.48	0.935078	ENSGALG00000022623
ENSGALG00000022584	0.912409	0	0	ENSGALG00000022584
ENSGALG00000013436	299.27	613.76	2.05086
ENSGALG00000005298	493.613	369.352	0.748262	ENSGALG00000005298
ENSGALG00000022552	0.912409	4.384	4.80486	ENSGALG00000022552
ENSGALG00000025656	187.044	383.6	2.05086
ENSGALG00000021936	4.56204	4.384	0.960972	ENSGALG00000021936; ENSGALG00000021931
ENSGALG00000022445	2488.14	1341.5	0.539159	gastric intrinsic factor (vitamin B synthesis)
ENSGALG00000022435	9750	11037.8	1.13208	hypothetical protein LOC776282
ENSGALG00000022401	10.0365	8.768	0.873611	ENSGALG00000022401
ENSGALG00000004335	30.1095	16.44	0.546007	ENSGALG00000004335
ENSGALG00000018710	20.073	143.576	7.15269	similar to RGD, leucine-rich repeat, tropomodulin and proline-rich containing protein
ENSGALG00000013491	833.942	703.632	0.843742	ORM1-like 3 (S. cerevisiae)
ENSGALG00000022249	722.628	842.824	1.16633	purine-rich element binding protein B
ENSGALG00000022234	8469.89	1774.42	0.209498	ENSGALG00000022234
ENSGALG00000013939	198.905	189.608	0.953258	similar to MCTP2
ENSGALG00000013370	833.029	731.032	0.877558	sema domain, immunoglobulin domain (Ig), short basic domain, secreted, (semaphorin) 3F
ENSGALG00000020582	156.934	146.864	0.935831	solute carrier family 39 (zinc transporter), member 3
ENSGALG00000013919	1408.76	1727.3	1.22611	PRP19/PSO4 pre-mRNA processing factor 19 homolog (S. cerevisiae)
ENSGALG00000006194	266.423	355.104	1.33286
ENSGALG00000017524	270.073	322.224	1.1931	deoxyhypusine hydroxylase/monooxygenase
ENSGALG00000014409	303.832	477.856	1.57276	CBF1 interacting corepressor
ENSGALG00000018724	63.8686	63.568	0.995293	ENSGALG00000018724
ENSGALG00000022082	12.7737	17.536	1.37282	ENSGALG00000022082
ENSGALG00000000219	427.92	482.24	1.12694	NADH dehydrogenase (ubiquinone) flavoprotein 1, 51kDa
ENSGALG00000000270	351.277	219.2	0.624008	ENSGALG00000000270
ENSGALG00000003238	760.949	741.992	0.975087	ENSGALG00000003238
