# Supplementary material for: Genome-wide DNA methylome variation in two genetically distinct chicken lines using MethylC-seq
Source: BMC Genomics. 2015 Oct 23;16:851. doi: 10.1186/s12864-015-2098-8 (PMC4619007; doi:10.1186/s12864-015-2098-8)
Supplement: Additional file 11: — DMR-associated genes that show more than two-fold expression differences between Fayoumi and Leghorn. (XLSX 33 kb) [file 12864_2015_2098_MOESM11_ESM.xlsx]

## Sheet: Sheet1
DMR-associated genes that show more than two-fold expression differences between Fayoumi and Leghorn
Ensembl ID	Chromosome	Gene Start (bp)	Gene End (bp)	DMR start (bp)	DMR end (bp)	Associated Gene Name	Fayoumi (RNA-seq)	Leghorn (RNA-seq)	FoldChange
ENSGALG00000000871	chr01	193347495	193349021	193344678	193346507	MADPRT	77.5548	382.504	4.93205
ENSGALG00000006986	chr01	15831325	15842323	15832430	15834331		13.6861	6.576	0.480486
ENSGALG00000006986	chr01	15831325	15842323	15836645	15838644		13.6861	6.576	0.480486
ENSGALG00000008109	chr01	13960601	13995845	13985753	13987157	CDHR3	636.861	144.672	0.227164
ENSGALG00000008570	chr01	19894579	19925776	19921144	19922643	MOV10L1	21.8978	8.768	0.400405
ENSGALG00000009514	chr01	28525499	28668231	28560699	28562398	NRCAM	15.511	4.384	0.282639
ENSGALG00000009875	chr01	34166921	34174234	34165077	34167129	HMGA2	22.8102	8.768	0.384389
ENSGALG00000009963	chr01	35383275	35387002	35383848	35385883	LYZ	478.102	1292.18	2.70274
ENSGALG00000011738	chr01	47844409	47852755	47842432	47843831	ARHGDIB	3041.06	6977.13	2.29431
ENSGALG00000012438	chr01	536201	591575	546962	548361		4064.78	8824.99	2.17109
ENSGALG00000012438	chr01	536201	591575	544739	546817		4064.78	8824.99	2.17109
ENSGALG00000012472	chr01	51302272	51314508	51305785	51307827	IL2RB	15.511	53.704	3.46233
ENSGALG00000012877	chr01	57502925	57577375	57555772	57557186	CREB3L2	997.263	2162.41	2.16834
ENSGALG00000012877	chr01	57502925	57577375	57551914	57553436	CREB3L2	997.263	2162.41	2.16834
ENSGALG00000012944	chr01	59564532	59674959	59587431	59589677	DENND5B	98.5402	336.472	3.41457
ENSGALG00000012944	chr01	59564532	59674959	59576335	59578393	DENND5B	98.5402	336.472	3.41457
ENSGALG00000012998	chr01	61044205	61059847	61040877	61042409	WNT5B	135.949	46.032	0.338598
ENSGALG00000013265	chr01	67195294	67235846	67218764	67220663	GYS2	3.64964	1.096	0.300304
ENSGALG00000013581	chr01	193907280	193909030	193908420	193910519		0.912409	21.92	24.0243
ENSGALG00000014096	chr01	68281323	68317439	68308395	68310032	ARNTL2	289.234	98.64	0.341039
ENSGALG00000014096	chr01	68281323	68317439	68317708	68318909	ARNTL2	289.234	98.64	0.341039
ENSGALG00000014213	chr01	69852304	69938056	69872549	69874448	PRR5	148.723	497.584	3.34572
ENSGALG00000014232	chr01	70569531	70584392	70574433	70576456	RIBC2	45.6204	13.152	0.288292
ENSGALG00000014399	chr01	109611256	109616223	109616362	109618361		8.21168	3.288	0.400405
ENSGALG00000014528	chr01	76766963	76776197	76777848	76780343	ENO2	70.2555	141.384	2.01243
ENSGALG00000015018	chr01	79886017	79916785	79881319	79882818	CASQ2	20.9854	9.864	0.470041
ENSGALG00000015018	chr01	79886017	79916785	79826262	79830074	CASQ2	20.9854	9.864	0.470041
ENSGALG00000015412	chr01	89078926	89127999	89109863	89111462	ARL13B	314.781	133.712	0.424778
ENSGALG00000015441	chr01	90968881	91015270	90991867	90993963	CD247	429.745	1583.72	3.68526
ENSGALG00000016020	chr01	105365175	105370830	105363112	105365116	CLIC6	53.8321	24.112	0.447911
ENSGALG00000016290	chr01	122458958	122903635	122656591	122657690		3.64964	9.864	2.70274
ENSGALG00000016290	chr01	122458958	122903635	122561520	122563596		3.64964	9.864	2.70274
ENSGALG00000016290	chr01	122458958	122903635	122900023	122902038		3.64964	9.864	2.70274
ENSGALG00000016895	chr01	145229679	145262325	145239260	145241159	DZIP1	180.657	65.76	0.364005
ENSGALG00000016911	chr01	152707238	152734629	152707622	152709700	C13ORF7	30.1095	5.48	0.182002
ENSGALG00000017056	chr01	172004087	172233561	172026308	172028392	DCLK1	265.511	131.52	0.495347
ENSGALG00000017182	chr01	181636146	181637815	181634996	181637067		171.533	381.408	2.22353
ENSGALG00000017185	chr01	181805653	181822734	181806795	181808215	TMEM123	996.351	2661.09	2.67083
ENSGALG00000017239	chr01	187466813	187482868	187470006	187472091	CTSC	1006.39	3383.35	3.36188
ENSGALG00000019030	chr01	193745527	193746487	193743226	193745571		25.5474	10.96	0.429006
ENSGALG00000019033	chr01	194551973	194555607	194551711	194553239	RELT	7.29927	2.192	0.300304
ENSGALG00000019215	chr01	90584389	90602400	90589848	90591918	ARL6	15.511	5.48	0.353299
ENSGALG00000021894	chr01	91322141	91349310	91345103	91346515		10.9489	27.4	2.50253
ENSGALG00000022552	chr01	100385827	100386096	100383373	100388865		0.912409	4.384	4.80486
ENSGALG00000022702	chr01	193907281	193910675	193908420	193910519	CHRNA10	8.21168	30.688	3.73712
ENSGALG00000022707	chr01	193342788	193344241	193344678	193346507		5.47445	82.2	15.0152
ENSGALG00000022871	chr01	86867701	86874706	86867355	86869365	HHLA2	794.708	379.216	0.477176
ENSGALG00000023153	chr01	50456701	50457400	50453933	50455932		5.47445	10.96	2.00203
ENSGALG00000025656	chr01	100385781	100385933	100350030	100352812	5_8S_rRNA	187.044	383.6	2.05086
ENSGALG00000005443	chr02	3268001	3297394	3296859	3298458	TMIE	8.21168	18.632	2.26896
ENSGALG00000008704	chr02	19737380	19876287	19840046	19841721	CUBN	19.1606	39.456	2.05923
ENSGALG00000009348	chr02	22520594	22619765	22562955	22564774	AKAP9	1138.69	521.696	0.458156
ENSGALG00000011488	chr02	40982492	41010218	41011314	41012713	CMTM7	407.847	1119.02	2.74372
ENSGALG00000012482	chr02	55477750	55526752	55520857	55522756		237.226	110.696	0.466626
ENSGALG00000012784	chr02	64443729	64464446	64457426	64460774	TXNDC5	1072.99	3852.44	3.59037
ENSGALG00000013001	chr02	77784558	78033401	78025213	78027251	CTNND2	300.183	143.576	0.478296
ENSGALG00000013081	chr02	80447666	80505627	80467310	80469041	VWC2	33.7591	16.44	0.486979
ENSGALG00000016000	chr02	126881825	127253714	126969865	126971964		116.788	41.648	0.356611
ENSGALG00000022990	chr02	56299234	56305392	56296222	56297961		81.2044	163.304	2.01102
ENSGALG00000008947	chr03	13125328	13287642	13249716	13251769	PAK7	49.2701	21.92	0.444895
ENSGALG00000009069	chr03	7632672	7653434	7639518	7641517	CAPN14	5.47445	12.056	2.20223
ENSGALG00000009450	chr03	17664736	17687006	17671949	17673535	DUSP10	625	1557.42	2.49186
ENSGALG00000010000	chr03	25576043	25856010	25812952	25814776	PRKCE	617.701	276.192	0.447129
ENSGALG00000010737	chr03	34813540	34977620	34946701	34948784	PLD5	39.2336	15.344	0.391093
ENSGALG00000015836	chr03	76875547	76922687	76915773	76917945	KIAA1009	101.277	36.168	0.357118
ENSGALG00000015876	chr03	78677336	78713537	78678574	78679784	ELOVL4	8.21168	3.288	0.400405
ENSGALG00000016564	chr03	104676810	104700808	104693189	104694690	PTK2B	795.621	2588.75	3.25375
ENSGALG00000016661	chr03	106862804	106898321	106886875	106888774	BLK	162.409	557.864	3.43494
ENSGALG00000016662	chr03	106954748	106976693	106955698	106957397	GATA4	0.912409	2.192	2.40243
ENSGALG00000016662	chr03	106954748	106976693	106958760	106960559	GATA4	0.912409	2.192	2.40243
ENSGALG00000019865	chr03	104417275	104418638	104418500	104420939		72.9927	160.016	2.19222
ENSGALG00000019941	chr03	63183804	63186450	63184705	63186610	FAM162B	35.5839	5.48	0.154002
ENSGALG00000021853	chr03	14839801	14871554	14841444	14843980		54.7445	144.672	2.64267
ENSGALG00000021853	chr03	14839801	14871554	14838739	14840543		54.7445	144.672	2.64267
ENSGALG00000021853	chr03	14839801	14871554	14865592	14867291		54.7445	144.672	2.64267
ENSGALG00000004870	chr04	1883586	1891510	1888047	1889946	CXORF41	299.27	138.096	0.461443
ENSGALG00000006017	chr04	3309256	3364270	3342819	3344055	DOCK11	606.752	1249.44	2.05923
ENSGALG00000006412	chr04	4328298	4331251	4332100	4334021	VGLL1	35.5839	17.536	0.492806
ENSGALG00000008072	chr04	13471386	13513129	13471251	13473258	CHRDL1	384.124	116.176	0.302444
ENSGALG00000009563	chr04	23337268	23383993	23337633	23339646		535.584	172.072	0.321279
ENSGALG00000010640	chr04	38965369	38966524	38963062	38968054		24.635	61.376	2.49141
ENSGALG00000012216	chr04	57960584	58196338	58115723	58117422	BMPR1B	37.4088	16.44	0.439469
ENSGALG00000020203	chr04	42353340	42389925	42388772	42390147		4.56204	2.192	0.480486
ENSGALG00000023260	chr04	43773014	43802723	43772552	43774595		2.73723	1.096	0.400405
ENSGALG00000006035	chr05	9876942	9951911	9941102	9942904	PDE3B	285.584	646.64	2.26427
ENSGALG00000006035	chr05	9876942	9951911	9911069	9913122	PDE3B	285.584	646.64	2.26427
ENSGALG00000006220	chr05	11597391	11714071	11664090	11665712	KCNC1	20.073	40.552	2.02023
ENSGALG00000007553	chr05	16554541	16724438	16567100	16568499		40.146	14.248	0.354905
ENSGALG00000009992	chr05	33958351	33993431	33964415	33966214	ARHGAP5	431.569	166.592	0.386014
ENSGALG00000010457	chr05	38485865	38491154	38492645	38494644	SAMD15	61.1314	25.208	0.412358
ENSGALG00000011391	chr05	49791746	49808855	49800453	49802452	AMN	61.1314	18.632	0.304786
ENSGALG00000011391	chr05	49791746	49808855	49803337	49804936	AMN	61.1314	18.632	0.304786
ENSGALG00000020497	chr05	13521166	13527643	13521011	13522810	IFITM10	15.511	5.48	0.353299
ENSGALG00000001977	chr06	1874620	1984490	1901511	1903410	LDB3	18.2482	7.672	0.420425
ENSGALG00000002037	chr06	2188933	2204315	2190115	2191485		202.555	93.16	0.459925
ENSGALG00000002744	chr06	5764830	6063170	6026446	6028050	PCDH15	29.1971	14.248	0.487994
ENSGALG00000002845	chr06	6129271	6562977	6366027	6367926	CTNNA3	116.788	54.8	0.469225
ENSGALG00000007609	chr06	21907730	21926841	21910839	21912148	ARHGAP19	417.883	966.672	2.31326
ENSGALG00000007609	chr06	21907730	21926841	21913249	21914648	ARHGAP19	417.883	966.672	2.31326
ENSGALG00000007609	chr06	21907730	21926841	21927292	21929353	ARHGAP19	417.883	966.672	2.31326
ENSGALG00000009546	chr06	30810573	30839263	30814369	30816068	HTRA1	2293.8	5176.41	2.2567
ENSGALG00000017378	chr06	21820226	21829808	21827769	21829189	CRTAC1	4.56204	10.96	2.40243
ENSGALG00000017378	chr06	21820226	21829808	21823313	21825112	CRTAC1	4.56204	10.96	2.40243
ENSGALG00000003472	chr07	4098343	4133463	4096004	4098363	VWC2L	57.4818	27.4	0.476673
ENSGALG00000003923	chr07	4752831	4805577	4785491	4786690	COL6A3	13010	29685.2	2.28171
ENSGALG00000003923	chr07	4752831	4805577	4778915	4780972	COL6A3	13010	29685.2	2.28171
ENSGALG00000003923	chr07	4752831	4805577	4760522	4763666	COL6A3	13010	29685.2	2.28171
ENSGALG00000004338	chr07	6650612	6681644	6658295	6659794	COL18A1	422.445	1189.16	2.81494
ENSGALG00000023186	chr07	26672840	26677060	26670457	26672268		19.1606	8.768	0.457606
ENSGALG00000002922	chr08	4145809	4225658	4170140	4172200	NOTCH2	1750.91	4753.35	2.71478
ENSGALG00000003424	chr08	5141844	5166718	5142751	5144650	LMX1A	4.56204	2.192	0.480486
ENSGALG00000004627	chr08	7505062	7518159	7517564	7519363	LAMC2	60.219	299.208	4.96866
ENSGALG00000004627	chr08	7505062	7518159	7511045	7513132	LAMC2	60.219	299.208	4.96866
ENSGALG00000004667	chr08	7564281	7592106	7564792	7566425	SMG7	857.664	1978.28	2.30659
ENSGALG00000006100	chr08	13554254	13606727	13559621	13561673	ZNF644	1112.23	398.944	0.358689
ENSGALG00000006804	chr08	14932436	14952372	14933074	14934773	ODF2L	15.511	4.384	0.282639
ENSGALG00000008709	chr08	15314683	15329774	15327192	15329091	MCOLN3	0.912409	23.016	25.2255
ENSGALG00000008722	chr08	15330258	15352578	15327192	15329091	MCOLN2	30.1095	71.24	2.36603
ENSGALG00000010801	chr08	24173996	24176346	24174830	24176529	TMEM61	10.0365	25.208	2.51163
ENSGALG00000002141	chr09	1017176	1054073	1045663	1047753	UGGT1	757.299	1764.56	2.33007
ENSGALG00000002141	chr09	1017176	1054073	1020173	1022121	UGGT1	757.299	1764.56	2.33007
ENSGALG00000002647	chr09	9975584	10013804	9975973	9977572	PLS1	59.3066	21.92	0.369605
ENSGALG00000007357	chr09	14257892	14274166	14267969	14270056	BCL6	874.088	2108.7	2.41246
ENSGALG00000009298	chr09	19060653	19170911	19126808	19129062	TNIK	1385.95	2829.87	2.04183
ENSGALG00000009298	chr09	19060653	19170911	19133585	19135640	TNIK	1385.95	2829.87	2.04183
ENSGALG00000020616	chr09	22505732	22520753	22521988	22524092		2.73723	1.096	0.400405
ENSGALG00000020985	chr09	4783953	4786016	4779304	4783266		4.56204	16.44	3.60365
ENSGALG00000020985	chr09	4783953	4786016	4784633	4786842		4.56204	16.44	3.60365
ENSGALG00000001559	chr10	2131957	2134350	2131224	2133134	ZP3	121.35	306.88	2.52887
ENSGALG00000007909	chr10	18368140	18426597	18423438	18425037	IQCH	114.051	43.84	0.384389
ENSGALG00000008215	chr10	19351716	19390921	19348848	19350847	FRMD5	10.0365	1.096	0.109201
ENSGALG00000008215	chr10	19351716	19390921	19358947	19361318	FRMD5	10.0365	1.096	0.109201
ENSGALG00000008215	chr10	19351716	19390921	19362949	19365042	FRMD5	10.0365	1.096	0.109201
ENSGALG00000008215	chr10	19351716	19390921	19356045	19358115	FRMD5	10.0365	1.096	0.109201
ENSGALG00000008215	chr10	19351716	19390921	19380500	19382399	FRMD5	10.0365	1.096	0.109201
ENSGALG00000000507	chr11	18185944	18190546	18192003	18194055	CPNE7	8.21168	16.44	2.00203
ENSGALG00000000713	chr11	18936951	19031832	18954280	18956327	ZFHX3	2135.04	4675.54	2.18991
ENSGALG00000001256	chr11	630963	662588	657371	659070	NLRC5	307.482	629.104	2.04599
ENSGALG00000001821	chr11	1145443	1147632	1145608	1147009		47.4453	300.304	6.32948
ENSGALG00000012012	chr11	14995344	15116123	15017186	15019240	CMIP	1114.05	2268.72	2.03646
ENSGALG00000018710	chr11	1139827	1144342	1138953	1141572		20.073	143.576	7.15269
ENSGALG00000018710	chr11	1139827	1144342	1145608	1147009		20.073	143.576	7.15269
ENSGALG00000004750	chr12	3452727	3466613	3457666	3459399	NOL8	252.737	96.448	0.381614
ENSGALG00000005026	chr12	5186796	5211422	5200813	5202547		21.8978	5.48	0.250253
ENSGALG00000005400	chr12	7310503	7722064	7694225	7695924	CACNA2D3	41.9708	7.672	0.182794
ENSGALG00000007596	chr12	14620837	14643753	14625944	14627647		6.38686	2.192	0.343204
ENSGALG00000020755	chr12	19077544	19081757	19074063	19076623		4.56204	2.192	0.480486
ENSGALG00000000884	chr13	496480	503150	502249	504345	CXXC5	85.7664	29.592	0.34503
ENSGALG00000002208	chr13	2494529	2529293	2506732	2508331		5.47445	2.192	0.400405
ENSGALG00000006514	chr13	15562924	15746366	15617429	15619225	FSTL4	13.6861	5.48	0.400405
ENSGALG00000006514	chr13	15562924	15746366	15689547	15691644	FSTL4	13.6861	5.48	0.400405
ENSGALG00000006514	chr13	15562924	15746366	15639418	15641088	FSTL4	13.6861	5.48	0.400405
ENSGALG00000006514	chr13	15562924	15746366	15569369	15571461	FSTL4	13.6861	5.48	0.400405
ENSGALG00000006514	chr13	15562924	15746366	15643574	15646622	FSTL4	13.6861	5.48	0.400405
ENSGALG00000003217	chr14	924499	931316	930765	932564	LITAF	204.38	712.4	3.48567
ENSGALG00000005083	chr14	5129153	5157900	5136267	5137666	SLC5A10	19.1606	46.032	2.40243
ENSGALG00000005291	chr14	5951623	5964734	5958718	5960804		78.4672	168.784	2.15101
ENSGALG00000005589	chr14	6170643	6190153	6172851	6174591	SYNGR3	616.788	3304.44	5.35749
ENSGALG00000006014	chr14	6644246	6715729	6713559	6714881	PRKCB	541.058	2590.94	4.78866
ENSGALG00000006014	chr14	6644246	6715729	6690512	6692677	PRKCB	541.058	2590.94	4.78866
ENSGALG00000006014	chr14	6644246	6715729	6680548	6681747	PRKCB	541.058	2590.94	4.78866
ENSGALG00000006140	chr14	6916535	6925750	6916855	6918944	GGA2	301.095	665.272	2.20951
ENSGALG00000006456	chr14	7468792	7509103	7495499	7497508	C16ORF45	114.051	37.264	0.326731
ENSGALG00000006964	chr14	8625052	8635053	8633870	8635272	SDR42E2	92.1533	46.032	0.499515
ENSGALG00000005515	chr15	6993056	6994735	6996636	6998545	CRYBB3	52.9197	24.112	0.455634
ENSGALG00000005518	chr15	7005351	7047076	7030561	7032586	ADRBK2	682.482	1915.81	2.80712
ENSGALG00000005518	chr15	7005351	7047076	7038404	7040557	ADRBK2	682.482	1915.81	2.80712
ENSGALG00000005538	chr15	7048112	7093354	7060925	7063024	MYO18B	52.0073	130.424	2.5078
ENSGALG00000005538	chr15	7048112	7093354	7065156	7067155	MYO18B	52.0073	130.424	2.5078
ENSGALG00000005634	chr15	7181150	7182285	7180758	7182769	CRYBA4	4.56204	2.192	0.480486
ENSGALG00000021877	chr15	7183199	7185663	7180758	7182769		1.82482	4.384	2.40243
ENSGALG00000000141	chr16	102122	103266	99280	101194	BLB1	32366.8	81170.8	2.50784
ENSGALG00000019832	chr16	67593	71356	63913	67171		913.321	2139.39	2.34243
ENSGALG00000024360	chr16	165123	169149	164563	166623		91.2409	352.912	3.86791
ENSGALG00000002626	chr17	7329258	7353026	7353140	7354913	RXRA	277.372	594.032	2.14164
ENSGALG00000002626	chr17	7329258	7353026	7329767	7331840	RXRA	277.372	594.032	2.14164
ENSGALG00000002926	chr17	7013210	7024311	7010019	7011526	DBH	1.82482	5.48	3.00304
ENSGALG00000007001	chr17	3566454	3571907	3573209	3575276	TLR4	186.131	569.92	3.06192
ENSGALG00000001111	chr18	1043607	1208388	1146107	1147974	DNAH9	604.927	293.728	0.485559
ENSGALG00000001261	chr18	2155417	2176329	2171737	2173698	WDR16	337.591	128.232	0.379844
ENSGALG00000017417	chr18	2180734	2183708	2181966	2183965	USP43	12.7737	2.192	0.171602
ENSGALG00000023298	chr18	10334166	10341293	10333654	10336353		14.5985	29.592	2.02705
ENSGALG00000023563	chr18	4138991	4139673	4135390	4137796		73.9051	200.568	2.71386
ENSGALG00000001122	chr19	955427	1061274	1011105	1012804	CALN1	4.56204	2.192	0.480486
ENSGALG00000001828	chr19	4115482	4124260	4124348	4126294	SH2B2	91.2409	197.28	2.16219
ENSGALG00000003571	chr19	5637919	5639311	5642025	5644026	KIF12	31.9343	15.344	0.480486
ENSGALG00000003932	chr20	5472060	5486605	5473072	5474671	SDC4	315.693	698.152	2.21149
ENSGALG00000003932	chr20	5472060	5486605	5479375	5481074	SDC4	315.693	698.152	2.21149
ENSGALG00000003932	chr20	5472060	5486605	5482101	5484120	SDC4	315.693	698.152	2.21149
ENSGALG00000004028	chr20	5499775	5512785	5508116	5510015	MATN4	511.861	199.472	0.389699
ENSGALG00000004292	chr20	5782569	5791280	5785041	5787092		2.73723	7.672	2.80284
ENSGALG00000005711	chr20	8789547	8804498	8800151	8801750		52.0073	164.4	3.16109
ENSGALG00000006267	chr20	10382093	10392964	10386045	10387930	TPX2	657.847	1316.3	2.00092
ENSGALG00000006273	chr20	10395495	10403016	10396746	10399408	MYLK2	16.4234	2.192	0.133468
ENSGALG00000006522	chr20	10451055	10456874	10451853	10454247	HCK	94.8905	318.936	3.36109
ENSGALG00000006634	chr20	10595952	10609143	10605616	10607555	DNMT3B	55.6569	25.208	0.452917
ENSGALG00000006930	chr20	10922030	10944646	10932037	10934104	SLC12A5	14.5985	44.936	3.07812
ENSGALG00000006992	chr20	10917368	10921453	10917795	10919694	MMP9	61.1314	347.432	5.68336
ENSGALG00000020895	chr20	12415877	12444994	12433017	12434521		55.6569	257.56	4.62763
ENSGALG00000001040	chr21	994531	1027576	1016966	1019620	MEGF6	91.2409	31.784	0.348353
ENSGALG00000001040	chr21	994531	1027576	1020268	1021818	MEGF6	91.2409	31.784	0.348353
ENSGALG00000001040	chr21	994531	1027576	1006809	1008430	MEGF6	91.2409	31.784	0.348353
ENSGALG00000001081	chr21	1367915	1378596	1364456	1366523	TTC34	6.38686	1.096	0.171602
ENSGALG00000002583	chr21	3470173	3492933	3491583	3493582	PIK3CD	830.292	2447.37	2.9476
ENSGALG00000002583	chr21	3470173	3492933	3471397	3473452	PIK3CD	830.292	2447.37	2.9476
ENSGALG00000013436	chr22	2808919	2820475	2813313	2815217	TET3	299.27	613.76	2.05086
ENSGALG00000002112	chr23	3965824	3970617	3965945	3967844	CSF3R	1570.26	3551.04	2.26144
ENSGALG00000001437	chr24	1860917	2105601	1929722	1931798	NTM	49.2701	174.264	3.53691
ENSGALG00000001437	chr24	1860917	2105601	2058155	2060203	NTM	49.2701	174.264	3.53691
ENSGALG00000001437	chr24	1860917	2105601	1983559	1985629	NTM	49.2701	174.264	3.53691
ENSGALG00000001437	chr24	1860917	2105601	1989185	1990784	NTM	49.2701	174.264	3.53691
ENSGALG00000001437	chr24	1860917	2105601	2038692	2040447	NTM	49.2701	174.264	3.53691
ENSGALG00000001437	chr24	1860917	2105601	1954840	1956644	NTM	49.2701	174.264	3.53691
ENSGALG00000001437	chr24	1860917	2105601	2064330	2066543	NTM	49.2701	174.264	3.53691
ENSGALG00000006755	chr24	4173244	4185291	4176067	4177766	USP2	32.8467	7.672	0.23357
ENSGALG00000024119	chr24	6300113	6316886	6301684	6303583		2.73723	1.096	0.400405
ENSGALG00000013237	chr25	494218	508583	503884	505883	BCAN	11.8613	4.384	0.369605
ENSGALG00000024133	chr25	1140230	1151885	1140438	1142541		18.2482	88.776	4.86492
ENSGALG00000024176	chr25	352940	355855	354154	356062		40.146	145.768	3.63095
ENSGALG00000000217	chr26	935843	958649	959757	961656	PPFIA4	64.781	30.688	0.473719
ENSGALG00000000644	chr26	1841734	1918228	1876841	1879048	NFASC	276.46	698.152	2.52533
ENSGALG00000000644	chr26	1841734	1918228	1889000	1890599	NFASC	276.46	698.152	2.52533
ENSGALG00000003182	chr26	4618537	4627197	4618394	4621316		1785.58	3868.88	2.16673
ENSGALG00000013356	chr26	2417505	2427240	2418778	2420831	IKBKE	204.38	421.96	2.06459
ENSGALG00000023959	chr26	2530680	2542722	2532145	2534240	GGA.50294	2.73723	15.344	5.60567
ENSGALG00000000287	chr27	1674740	1678268	1672104	1673903	AGPAT1	73.9051	18.632	0.252107
ENSGALG00000000694	chr27	1387803	1407128	1384420	1386514	FMNL1	592.153	3841.48	6.4873
ENSGALG00000000694	chr27	1387803	1407128	1397422	1399087	FMNL1	592.153	3841.48	6.4873
ENSGALG00000001299	chr27	3468107	3475761	3468332	3470254	GIP	3.64964	1.096	0.300304
ENSGALG00000024251	chr27	211004	350358	274283	276325		0.912409	4.384	4.80486
ENSGALG00000000736	chr28	961655	965629	963156	964680	MATK	287.409	734.32	2.55497
ENSGALG00000001486	chr28	1808517	1817532	1814766	1816068	ZAP70	162.409	1557.42	9.58948
ENSGALG00000001486	chr28	1808517	1817532	1807558	1809357	ZAP70	162.409	1557.42	9.58948
ENSGALG00000002559	chr28	2841255	2853585	2838427	2840326	HMHA1	1480.84	6862.05	4.63389
ENSGALG00000013431	chr28	972503	976394	969123	970922	RX1	6.38686	21.92	3.43204
ENSGALG00000021885	chr28	1463547	1465435	1464032	1465538		8.21168	32.88	4.00405
ENSGALG00000024292	chr28	3363587	3367621	3367566	3369472		20.9854	224.68	10.7065
ENSGALG00000018947	chrLGE22C19W28_E50C23	667141	673450	669140	671039	KRT5	427.007	1093.81	2.56157
ENSGALG00000022234	chrLGE64	757334	788203	786823	788622		8469.89	1774.42	0.209498
ENSGALG00000016431	chrZ	81615205	81720849	81637909	81639733	PAX5	66.6059	735.416	11.0413
ENSGALG00000016431	chrZ	81615205	81720849	81620469	81622424	PAX5	66.6059	735.416	11.0413
ENSGALG00000016431	chrZ	81615205	81720849	81665901	81667933	PAX5	66.6059	735.416	11.0413
ENSGALG00000016431	chrZ	81615205	81720849	81652456	81654595	PAX5	66.6059	735.416	11.0413
ENSGALG00000016431	chrZ	81615205	81720849	81652456	81654595	PAX5	66.6059	735.416	11.0413
