# Supplementary material for: Genome-wide DNA methylome variation in two genetically distinct chicken lines using MethylC-seq
Source: BMC Genomics. 2015 Oct 23;16:851. doi: 10.1186/s12864-015-2098-8 (PMC4619007; doi:10.1186/s12864-015-2098-8)
Supplement: Additional file 15: — PCR primers used for Bisulfite sequencing validation. (XLSX 12 kb) [file 12864_2015_2098_MOESM15_ESM.xlsx]

## Sheet: Sheet1
PCR primers used for Bisulfite sequencing validation
Primer	Chr	Coordinates	Primer sequence (5' - 3')
CG_bspcr_1F	11	1135710-1135887	TATGGGGTAGGTTGGTGTTGAGG
CG_bspcr_1Ra	11	-	TAACCCTTACCACAAAATTCAAATAC
CG_bspcr_1Rb	11	-	GTAAAAATCCCAAAAATACTCAAACTTA
CG_bspcr_2F	9	5747721-5747920	GGTTTGGATTAGTTTAGTGGAATGTATTA
CG_bspcr_2Ra	9	-	TGGATACAAAACTCAAAACAATAATACTAAC
CG_bspcr_2Rb	9	-	GATTCAAACTACACCCAAACTATATAAAT
CG_bspcr_3F	18	4146900-4147364	AGTTTAGTTGTTTTGAGGATAGATGTTTA
CG_bspcr_3Ra	18	-	TGGAGTCTTATCAACAACCAAATAAAAC
CG_bspcr_3Rb	18	-	CCTCCATTCATCAAAAACTTTATTAAAA
CG_bspcr_4F	4	68424409-68424902	GTTAGCGATTTTTGTTTGTTATG
CG_bspcr_4Ra	4	-	TAAACTAACTTCGAATACGTTAATT
CG_bspcr_4Rb	4	-	ACCATACTCCATAAACTCTATCACA
CG_bspcr_5F	1	61692893-61693263	ATTATTTTTGTGATGTATGGAATA
CG_bspcr_5Ra	1		CCCATCACTTTTCCTACTATACAAT
CG_bspcr_5Rb	1		CTTACACTCCACATTTCCCATCACT
CG_bspcr_6F	23	1236316-1236539	GTTTTAGGCGTTTTCGGTTG
CG_bspcr_6Ra	23	-	CCCATACACACTCTTACTCCACTC
CG_bspcr_6Rb	23	-	TAACTATACCCATACACACTCTTACTC
CG_bspcr_7F	15	6660777-6661030	TGTTGTAGTGGGTTTAAAAAGTAGA
CG_bspcr_7Ra	15	-	AACCAAAAACACTAAAATAAAATTA
CG_bspcr_7Rb	15	-	AAAAATAACCAAAAACACTAAAATA
CHG_bspcr_1F	12	479045-479717	AGGTGGTTTTATATTAATAAATGTTGTATAGAT
CHG_bspcr_1Ra	12	-	GAAATAAAATTCCTTCCTATACTAACTAAAA
CHG_bspcr_1Rb	12	-	TCTCTTTATATTTCGAATTTAAAATAAAAT
CHG_bspcr_2F	2	63448-64048	TGGGAGTATTGGTTATAGGTTTTTTATAGATAT
CHG_bspcr_2Ra	2	-	TAACTTATTCCCAATTAAAAACTAACTTTT
CHG_bspcr_2Rb	2	-	ATTAAAATTTCCTTTTTTTATAACTTACTT
CHG_bspcr_3F	10	7945333-7945376	AGGTATATTTGGTTGTTTTTATTTTTTATA
CHG_bspcr_3Ra	10	-	TGGTTAACATTAACTACCTTTAACTAATCA
CHG_bspcr_3Rb	10	-	AGTGCTTTTATAAAATTTTAACATTAACTAC
CHG_bspcr_4F	3	26957-27572	AAAAAAGTGTTGATTTTGTAAAGTGTAGA
CHG_bspcr_4Ra	3	-	AGGCTCTCTATTTAATAAAAATCAATATAATCT
CHG_bspcr_4Rb	3	-	AATTCCTATTCTACCCTCTCTATTTAATAA
CHH_bspcr_1F	6	10004158-10004903	AAATTTGTGTGTAGATAGGAAGTTAAGA
CHH_bspcr_1Ra	6	-	TGGATAAATCTAAAAACCCTTAAATACTATT
CHH_bspcr_1Rb	6	-	AACTTCCTCCCTTCCTTATAAATCTAA
CHH_bspcr_2F	1	47309109-47309951	AGTTTTAGAAGAATTGGAGTGTAGTGTT
CHH_bspcr_2Ra	1	-	AAAAAAAAATCCTTATCTACAATCTACTTAT
CHH_bspcr_2Rb	1	-	CAAAACTATACCCTACACAAACAATAAC
CHH_bspcr_3F	2	60122135-60122904	TGGAAGATATTTTGAATTAGAAGATAGTT
CHH_bspcr_3Ra	2	-	AGGTCATACTAAATCATCAACATACTACTACA
CHH_bspcr_3Rb	2	-	GAACAAAAAAACACTAACAAATATTATAAA
CHH_bspcr_4F	1	64325419-64326364	GGAAATTGTTTTTAATTTAGATTTATGTAAT
CHH_bspcr_4Ra	1	-	CCAATCCCACCTACTATTTAAATCTC
CHH_bspcr_4Rb	1	-	TACCTTAAAATCCTTAAAAAATTTACTTT
CHH_bspcr_5F	11	13056917-13057538	TTTTGTTTGGTTTAAAGGTTATTAGTT
CHH_bspcr_5Ra	11	-	TCAACCAATTATTCCTCTTAAAATAAA
CHH_bspcr_5Rb	11	-	AATTCAACCTTTAATTCTCTCTAACAA
CHH_bspcr_6F	4	18969827-18970695	GTTTAGTTATGGAAAATATTTTTTTGTATA
CHH_bspcr_6Ra	4	-	GTGGAAAAAAAATAATATAAAAATCTTATTT
CHH_bspcr_6Rb	4	-	AAAAAAATTAAAAACATCAAATTATACAA
CHH_bspcr_7F	3	80789095-80790059	GGTATTAGATTTTTTTTGTAGAAGATAATGA
CHH_bspcr_7Ra	3	-	TGAACTATAAAAACTTAAAAAAAACATATCA
CHH_bspcr_7Rb	3	-	TTTTAAATCACCTTCAACAATAATAAACA
CHH_bspcr_8F	2	89065196-89066032	GATGATTTTAAGGGTTTTTTTAAATGTA
CHH_bspcr_8Ra	2	-	CAACTCCCTACTAATCTCCTACACAA
CHH_bspcr_8Rb	2	-	TTAACTTCCAACTCCCTACTAATCTC
DMR-associated gene_F	20	10452836-10453248	GGATCGTGGAGTTTGGTTGA
DMR-associated gene_Ra	20		CAACAACACCTTTCTCCATAAACT
DMR-associated gene_Rb	20		CACGTCCCACACCGTACAAA
